# Supplementary material for: grandR: a comprehensive package for nucleotide conversion RNA-seq data analysis
Source: Nat Commun. 2023 Jun 15;14:3559. doi: 10.1038/s41467-023-39163-4 (PMC10272207; doi:10.1038/s41467-023-39163-4)
Supplement: Supplementary file 4 — Supplementary Data 1 [file 41467_2023_39163_MOESM4_ESM.xlsx]

## Sheet: TableS1
Supplementary Data 1: Differential gene expression for the mESC pulse-chase data. LFC columns indicated log2 fold changes. Q columns represent Banjamini-Hochberg multiple testing corrected P values of total RNA (DESeq2 Wald test). The genes were as defined by Herzog et al.
Name	DEG.0h vs nos4U.LFC	DEG.0h vs nos4U.Q	DEG.0_5h vs nos4U.LFC	DEG.0_5h vs nos4U.Q	DEG.1h vs nos4U.LFC	DEG.1h vs nos4U.Q	DEG.3h vs nos4U.LFC	DEG.3h vs nos4U.Q	DEG.6h vs nos4U.LFC	DEG.6h vs nos4U.Q	DEG.12h vs nos4U.LFC	DEG.12h vs nos4U.Q	DEG.24h vs nos4U.LFC	DEG.24h vs nos4U.Q
Qsox1.155778412	1.08564	0.00352591	0.652891	0.0325267	0.810063	0.0670744	0.458064	0.331438	0.774048	0.0634662	0.766258	0.0574756	0.875147	0.0419255
Ipo9.135384724	-0.646827	0.00256916	-0.0392012	0.958467	-0.263438	0.331726	-0.343655	0.177562	0.0349803	0.877033	0.242927	0.30081	-0.0777111	0.827573
Rpl37a.72713813	-0.759469	0.00100361	-0.648518	0.033307	-0.65556	0.00532133	-0.736618	0.0020814	-0.874896	0.000240336	-0.843479	0.000337246	-0.639671	0.00986771
Igfbp2.72852476	-0.213906	0.47771	-0.753762	0.0292962	-0.0797821	0.729704	-0.325273	0.300574	-0.0491635	0.874928	-0.103008	0.790193	0.249694	0.541817
Plekhb2.34879585	0.705624	0.0375239	0.449568	0.130543	0.730058	0.0461874	0.696403	0.0423143	0.845453	0.00967087	0.480806	0.159282	0.999097	0.0020082
Gmppa.75443176	-0.277333	0.394014	0.126319	0.851229	-0.538279	0.113376	-0.315727	0.420091	-0.00619246	0.993093	-0.291376	0.409686	-0.302665	0.431776
Tmem14a.21230167	1.06784	0.00890959	0.880648	0.0238683	0.785179	0.117677	0.849079	0.0623595	0.973293	0.0274052	1.17519	0.00610925	0.535942	0.295783
Abi2.60481163	-0.582575	0.180344	0.399154	0.519277	-0.31595	0.532107	-0.0914849	0.854561	0.212913	0.637061	-0.00474399	0.965148	0.0924753	0.92329
Ormdl1.53310245	-1.0446	2.87606e-05	-0.169481	0.657175	-0.494125	0.0883419	-0.44228	0.12484	-0.4875	0.0970781	-0.982633	0.000128816	-0.712926	0.00896109
Bzw1.58406548	0.450735	0.046164	-0.406001	0.0621458	0.365036	0.183423	-0.0543356	0.85403	0.0976836	0.751552	-0.0763434	0.758587	-0.376074	0.144671
Rbbp5.132505665	0.0723041	0.753657	-0.0270312	0.790391	0.113391	0.658772	0.137857	0.552431	0.0750951	0.735346	-0.0925672	0.751949	0.406679	0.0360172
Pcmtd1.7172742	1.82741	1.3734e-06	1.71932	1.26153e-05	1.35117	0.00110632	0.943917	0.0331644	1.10786	0.00810534	1.01223	0.0176628	0.760771	0.0914091
Rrs1.9547455	0.0066168	0.8821	-0.174804	0.254374	-0.149835	0.478644	-0.146153	0.528231	-0.163461	0.480625	-0.129294	0.547962	-0.149919	0.53029
Bzw1.58407354	-0.830414	0.00134429	-1.25777	1.30875e-07	-0.809399	0.00138816	-0.884276	0.000497993	-1.02489	6.0299e-05	-0.739453	0.00354823	-0.861454	0.000678347
Nif3l1.58461524	-0.695236	0.0343704	-0.245469	0.330342	-0.560709	0.109332	-0.548346	0.102284	-0.404894	0.261661	-0.628733	0.0541101	-0.111024	0.79958
Nif3l1.58462276	-0.00904232	0.921342	-0.204948	0.734916	-0.288685	0.490656	-0.239699	0.589639	0.0829332	0.841134	-0.187775	0.694769	0.0655067	0.929458
Ndufb3.58595964	0.422817	0.113554	-0.203096	0.211241	-0.0503425	0.839892	-0.111894	0.738672	0.0109462	0.992718	-0.0468495	0.886163	-0.161351	0.639779
Mrpl44.79781446	-0.409337	0.0585125	-0.762451	5.22523e-05	-0.575567	0.00318492	-0.727245	8.73971e-05	-0.439653	0.0324057	-0.554693	0.0030818	-0.423034	0.0361255
Gpc1.92860210	0.58124	0.0691214	0.799593	0.00187894	0.461252	0.207125	0.589517	0.104798	0.651177	0.0596422	0.588038	0.10096	0.496979	0.190638
Rpe.66718417	0.0301345	0.955808	-0.546379	0.0490076	0.125988	0.909794	-0.252602	0.373924	-0.0199021	0.86118	0.142662	0.793121	0.220989	0.638412
Vwa3b.37141333	0.18959	0.705259	-0.114297	0.929703	0.241715	0.678671	0.113732	0.830804	0.0427432	0.921787	-0.469961	0.297356	-0.549248	0.214511
Unc50.37439124	1.00231	0.000264626	0.247245	0.769237	0.639998	0.0627184	0.623594	0.0557816	0.985388	0.00107525	1.06674	0.000387881	0.724316	0.0240293
Hs6st1.36106446	-0.489663	0.0285109	-0.547152	0.0167226	-0.11357	0.686297	0.157076	0.53166	-0.223864	0.440387	0.16937	0.490877	0.288957	0.241293
Ube2f.91286025	-0.0965472	0.859311	0.224205	0.546899	-0.260912	0.419787	-0.249351	0.414746	-0.105014	0.793793	0.0107268	0.956972	-0.273379	0.350141
Ilkap.91376081	0.647044	0.025715	0.238507	0.239325	0.445704	0.210644	0.268483	0.471091	0.665143	0.030785	0.341367	0.305209	-0.18967	0.621025
Ptp4a1.30942056	0.703629	3.18595e-05	0.53482	0.00807164	0.622073	0.000414785	0.467596	0.0125381	0.391881	0.036499	0.379565	0.0486454	0.323364	0.117416
Prim2.33454063	-0.777239	0.0423653	0.0434541	0.950088	-0.884799	0.0182896	-0.360001	0.4216	-0.470025	0.27768	-0.387829	0.366449	-0.00431518	0.994536
Srgap2.131286741	1.2002	2.50996e-05	0.764477	0.0301325	0.795728	0.0149222	1.05312	0.000528367	0.879393	0.00444674	0.67241	0.0387901	0.664197	0.0484964
Hes6.91411753	0.42433	0.102182	0.327727	0.127907	0.474931	0.0685005	0.393476	0.145108	0.432082	0.10337	0.299398	0.256622	0.241472	0.453185
Hdac4.91929028	0.868203	0.00401758	0.622716	0.0507042	0.80042	0.0181029	0.81571	0.0128603	0.70834	0.0335643	0.677569	0.0441515	0.569401	0.100367
Mterf4.93301476	-0.399997	0.245731	-0.0984507	0.817199	0.214419	0.588857	0.00755596	0.997623	-0.00715904	0.997858	0.184367	0.606184	0.0209225	0.987505
Tmem70.16678275	0.292518	0.35523	0.0705559	0.958766	0.113209	0.845207	0.243898	0.541608	0.144767	0.705105	-0.284163	0.429366	-0.431158	0.254451
Creb1.64602970	0.401007	0.263363	0.493923	0.236438	0.364043	0.37825	0.685319	0.0445198	0.532302	0.131863	0.585222	0.115438	0.785691	0.0195681
Ccnyl1.64725642	-0.43955	0.241115	-0.503165	0.0864817	-0.211919	0.651451	-0.490743	0.226034	-0.236151	0.625033	0.0723805	0.882824	-0.0575433	0.929458
Asb1.91559590	0.741007	0.101643	0.810543	0.0245117	0.732427	0.161118	0.172279	0.814365	0.639828	0.177973	0.695718	0.145326	0.342855	0.55588
Dgkd.87944489	0.0956847	0.84281	-0.200746	0.345211	0.230162	0.383435	0.087932	0.790308	0.374096	0.127537	0.236953	0.392413	0.132363	0.693127
Mrps9.42905684	-0.49256	0.0694972	-0.446288	0.0856851	-0.451127	0.0907547	-0.403103	0.142593	-0.443288	0.120314	-0.188792	0.502075	-0.333144	0.237963
AI597479.43115947	-0.515253	0.172631	-0.383258	0.335007	-0.109186	0.808462	-0.275782	0.588659	-0.0765359	0.929352	-0.371813	0.421011	-0.16727	0.830962
Ppp1r7.93365265	-0.253569	0.537959	-0.463671	0.120034	-0.719166	0.0295792	-0.332585	0.368261	-0.785718	0.0125323	-0.446201	0.200124	-0.458429	0.202158
Sgol2a.58025024	0.928841	0.0172029	0.436152	0.297577	0.80183	0.0776438	0.474588	0.356502	0.793029	0.0619702	0.524621	0.293124	0.464647	0.350864
Sgol2a.58025897	0.395801	0.383991	-0.0801005	0.637187	0.869488	0.0547479	0.647587	0.168489	0.818945	0.0671749	1.06204	0.0155753	0.638613	0.182322
Trove2.143751040	1.08256	0.00364299	1.25135	0.000144411	1.32167	0.000338715	1.1064	0.00331078	0.663716	0.0941677	0.865191	0.0310028	1.41201	0.000114083
Mrpl15.4776616	-0.311443	0.145882	-0.294996	0.350653	-0.30835	0.123065	-0.421998	0.0345048	-0.340458	0.112891	-0.0440257	0.905357	-0.0250528	0.928761
Inhbb.119415718	-0.332728	0.279793	-0.144362	0.644768	-0.505575	0.136108	-0.70876	0.0177455	-1.11953	7.1732e-05	-1.16438	3.90479e-05	-0.56624	0.0740141
Ralb.119470558	0.407943	0.100716	-0.181019	0.516127	0.690967	0.0130598	0.211918	0.543632	0.542347	0.0514523	0.56065	0.0366516	0.779798	0.00403041
Cops5.10025074	-0.0449185	0.937321	0.0490031	0.501448	-0.0508902	0.81781	-0.0699397	0.827399	-0.121587	0.728356	0.012876	0.962313	-0.136065	0.698695
Arfgef1.10137840	0.170636	0.546465	-0.235792	0.425775	-0.134917	0.672196	-0.0036738	0.978908	0.187097	0.567431	0.720023	0.00882836	0.709001	0.0113007
Pask.93310086	0.783605	0.0179815	0.707441	0.12922	0.52555	0.145528	0.450901	0.251357	0.830889	0.0153118	0.612285	0.0907014	0.175431	0.724711
Ppip5k2.97706292	0.400756	0.406363	0.129015	0.433771	0.730103	0.121451	0.661603	0.154633	0.814347	0.060057	0.94974	0.0220505	0.614455	0.185951
Clk1.58412250	-0.162368	0.628247	-0.437406	0.353159	-0.0468753	0.943045	-0.170239	0.751687	-0.201452	0.691244	-0.288039	0.496374	-0.105277	0.895131
Ppil3.58431249	-1.05172	1.63472e-06	-0.916428	0.000273457	-0.45297	0.0569417	-0.522577	0.0356013	-0.273068	0.355433	-0.208565	0.490764	-0.33535	0.22745
Orc2.58464224	-0.00454213	0.931982	0.310065	0.077541	0.149182	0.710276	0.416055	0.10518	-0.0071315	0.973966	0.162771	0.604091	-0.587301	0.0127168
Cdc73.143607761	0.213085	0.463567	-0.100408	0.843949	-0.248562	0.391552	-0.243589	0.49606	0.0339359	0.884088	0.313379	0.327803	0.17081	0.675966
Camsap2.136268542	0.453463	0.145202	1.09439	2.43519e-05	0.453148	0.166043	0.576887	0.0607463	0.697369	0.0152074	0.711513	0.0130503	0.895603	0.00155166
Ncl.86345150	0.740189	0.0425063	0.758699	0.0106998	0.862045	0.02815	0.562594	0.195602	0.0712546	0.917735	0.369685	0.484395	0.535881	0.220348
Ncl.86349883	0.176252	0.576978	0.282904	0.180911	0.190157	0.588387	0.139522	0.728591	-0.22056	0.459185	-0.301084	0.263546	0.00566563	0.995181
Mpc2.165481214	-0.530882	0.177065	-0.169407	0.537245	-0.402791	0.300822	-0.554565	0.124386	-0.495538	0.192449	-0.29683	0.432774	-0.560344	0.130248
Creg1.165774007	0.909265	0.00218876	0.71414	0.0185096	0.906193	0.00516215	0.727581	0.02637	1.13284	0.000228181	0.943636	0.00257893	1.14303	0.000247194
Aida.183323613	0.168644	0.676679	0.105589	0.93222	-0.00749668	0.992364	-0.175457	0.693743	0.101059	0.80235	0.393165	0.252213	-0.0505096	0.919352
Hspe1.55091317	-1.00338	2.16692e-05	-0.744206	0.00394206	-0.863557	0.000561043	-0.76932	0.00276411	-0.756455	0.0039935	-0.683397	0.00848054	-0.484921	0.0924708
Mob4.55153075	0.140005	0.676054	0.319769	0.294489	0.0979587	0.74263	0.104819	0.737935	0.195518	0.458802	0.203791	0.487693	-0.11992	0.721123
Alyref2.171504750	0.42632	0.282217	0.466817	0.0710637	0.422944	0.382223	0.424909	0.358713	0.305233	0.52331	-0.00441154	0.944258	-0.115759	0.782692
Idh1.65158922	-0.327197	0.242186	-0.521339	0.0103921	-0.181479	0.568237	-0.311242	0.301517	-0.325884	0.280487	-0.37454	0.19863	-0.0167074	0.967251
Uggt1.36143735	0.648399	0.0543708	0.0402037	0.93611	0.139402	0.868499	0.169678	0.790491	0.406625	0.363412	0.425007	0.344918	0.479132	0.269625
Kansl3.36335986	1.0942	0.000836709	0.789474	0.026692	0.839506	0.0294669	0.726799	0.0566865	0.537694	0.191456	0.180497	0.734918	0.33745	0.496697
Arl4c.88700453	0.824879	0.024129	0.342216	0.339951	0.508233	0.279148	0.38727	0.41241	0.568177	0.198156	0.384547	0.423248	0.672344	0.120493
Gbx2.89928317	-0.42455	0.210144	-0.702192	0.0144795	-1.00754	0.00433071	-1.26734	0.000120734	-1.26337	0.000140834	-0.782063	0.0218188	-0.954769	0.00597651
Actr3.125393492	-0.328012	0.32997	-0.598113	0.0292784	-0.339492	0.334223	-0.630428	0.0539417	-0.534764	0.119129	0.0514324	0.89657	-0.144879	0.779953
Tmem177.119909960	0.42171	0.333479	0.487453	0.113404	0.364119	0.547753	-0.404497	0.381513	0.405676	0.460166	0.133228	0.837575	0.0333085	0.995184
Igsf9.172498877	0.530553	0.325449	-0.311796	0.658089	0.0476638	0.984348	-0.0307108	0.924885	0.0103489	0.970343	-0.662698	0.163035	-0.687903	0.170765
Tagln2.172507379	0.246585	0.38854	0.390557	0.0502759	0.541768	0.0660907	0.559595	0.0359847	0.553836	0.0375461	0.605947	0.0168985	0.400025	0.168753
Tuba4a.75215221	-0.243656	0.53027	-0.0865868	0.824146	-0.33345	0.252769	-0.5259	0.0733852	-0.665777	0.0197798	-0.429218	0.163719	-0.225756	0.509699
Tuba4a.75215799	0.176796	0.469049	-0.0124183	0.995248	-0.376164	0.18013	-0.511554	0.0637661	-0.350984	0.238747	-0.326034	0.275854	-0.136915	0.669999
Yme1l1.23197999	-0.16631	0.637322	-0.374253	0.254404	-0.175088	0.686274	-0.029054	0.947515	-0.189497	0.667418	-0.302422	0.38453	-0.0941821	0.848092
Yme1l1.23199260	-0.329523	0.336404	-0.163604	0.809442	-0.156338	0.613008	-0.0193477	0.914627	-0.231504	0.534274	0.211155	0.691853	-0.00652498	0.954902
Man1b1.25351141	0.268979	0.546172	0.872919	0.00517209	0.551542	0.172562	0.546747	0.176821	0.61877	0.101087	0.473837	0.253683	0.178578	0.782692
Man1b1.25352213	0.905453	0.000354315	0.918865	0.000417849	0.593116	0.0584956	0.711375	0.01105	0.670578	0.0146914	0.2904	0.411965	0.308456	0.353784
Sapcd2.25376802	-0.15136	0.710423	0.0868256	0.617959	0.0256589	0.904833	-0.107229	0.835364	-0.355334	0.445015	-0.78058	0.0485829	-0.224232	0.63563
Zmynd19.24959894	-0.499012	0.124691	-0.344925	0.655511	-0.328112	0.367129	-0.333848	0.408386	-0.639523	0.0651473	-0.663352	0.0495994	-0.526847	0.15976
Zmynd19.24960970	0.0313451	0.814919	0.378112	0.323774	0.69381	0.0346875	0.534885	0.094951	0.0198351	0.94374	-0.396002	0.279927	-0.253945	0.525843
Eng.32682124	1.38289	8.49339e-06	1.49003	1.39958e-08	1.55394	8.17159e-07	1.45951	3.17285e-06	0.853757	0.00940789	0.32882	0.3912	1.10012	0.000873797
Tor2a.32762244	-0.330797	0.32874	-0.229816	0.792408	-0.0578635	0.950215	-0.246249	0.592715	-0.346063	0.409905	-0.642496	0.0706313	-0.459063	0.237072
Pigm.172379048	0.607975	0.207564	-0.30688	0.531544	-0.0551294	0.931341	-0.429806	0.426499	0.117521	0.833251	-0.0674389	0.924469	-0.183986	0.719412
Sccpdh.179687186	-0.0883052	0.908336	-0.276536	0.440479	-0.419181	0.299831	-0.142711	0.788489	-0.398872	0.339972	-0.606894	0.0926255	-0.00382549	0.984495
Kdm5b.134632882	0.0649722	0.857912	0.147578	0.763596	-0.13966	0.661011	0.0140925	0.972544	-0.156972	0.591518	-0.100929	0.731551	0.109619	0.785392
Ube2t.134974179	-0.0221922	0.971944	-0.638946	0.0660684	-0.312081	0.588399	-0.306169	0.596985	-0.129749	0.868969	-0.299691	0.578614	-0.282019	0.65255
Zbtb18.177450764	0.61483	0.279214	0.449753	0.142365	0.841073	0.122491	0.723415	0.195121	0.683901	0.208513	0.661046	0.233241	0.277171	0.697076
Exo1.175908737	-0.546537	0.119961	-0.56335	0.0549847	-0.531445	0.192784	-0.325428	0.475322	-0.60649	0.115354	-0.456209	0.259044	-0.301492	0.510861
Fam117b.59985348	-0.269455	0.323238	0.10576	0.750849	-0.415338	0.235342	-0.261715	0.499542	-0.0804581	0.86677	0.0411447	0.959554	-0.0887389	0.849787
Maip1.57415958	-0.0246019	0.962001	-0.284362	0.290402	-0.0287563	0.986495	-0.325028	0.457303	-0.373839	0.359011	-0.310149	0.479013	-0.531413	0.182322
Dis3l2.87050097	0.518816	0.117583	1.31261	8.63896e-06	0.786254	0.029023	0.743456	0.0308826	0.867939	0.00808125	0.688146	0.0361674	0.813852	0.0161982
Tpp2.44002340	-0.680711	0.0194514	-0.7148	0.0500029	-0.385408	0.253072	-0.366032	0.269273	-0.391151	0.24875	0.0383012	0.943603	-0.317783	0.357267
Bivm.44144515	-0.398402	0.236157	-0.530499	0.11541	-0.680339	0.0372335	-0.2048	0.611068	-0.0787017	0.885372	-0.156262	0.695413	0.167716	0.733832
Vim.13582828	-1.02711	0.002912	-0.947863	0.00162204	-1.11075	0.00304153	-0.881719	0.0189154	-1.35087	0.00013011	-0.626469	0.111216	-0.730812	0.0582079
Marc2.184813943	0.114004	0.671756	-0.16824	0.664002	-0.0265404	0.865312	-0.178751	0.437728	-0.249283	0.281852	-0.405225	0.0533198	-0.369602	0.0895572
Surf2.26920185	-0.546006	0.173949	-0.473483	0.162538	-0.783247	0.0516921	-0.928188	0.0134717	-0.808453	0.0363317	-0.684861	0.0851271	-0.451091	0.278255
Rpl7.16101553	-0.656863	0.00155856	-0.406258	0.30269	-0.340683	0.146808	-0.567861	0.0113561	-0.598135	0.00826099	-0.57116	0.0104777	-0.580024	0.0112341
Sephs1.4908499	-0.649797	0.00440298	-0.577595	0.0296977	-0.577499	0.0191119	-0.596993	0.0172974	-0.483769	0.068086	-0.653612	0.00781887	-0.454117	0.0813139
Phyh.4938743	-0.117371	0.835513	0.23939	0.694093	-0.676295	0.0529602	-0.206032	0.586421	-0.0452325	0.902699	0.195693	0.668318	0.383685	0.355951
Anapc2.25285612	-0.725301	0.0103814	-0.578052	0.0762122	-0.990143	0.00155114	-0.764885	0.0124166	-0.648065	0.0464688	-0.778246	0.0093859	-0.309877	0.407812
Tor1b.30959015	0.448515	0.107996	0.894129	0.00216046	0.31341	0.380016	0.255355	0.462761	0.0534997	0.884642	0.069288	0.828039	0.411254	0.211548
Elf3.135253826	-0.82398	0.00672285	-0.649597	0.0654138	-0.273702	0.429736	0.123677	0.700195	0.325444	0.301166	0.291539	0.329571	0.748207	0.0110903
Rnpep.135262948	0.383948	0.149275	0.426947	0.166768	0.572646	0.0553373	0.552715	0.0592416	0.667295	0.019328	0.876973	0.000892761	0.977385	0.000360095
Timm17a.135301801	-0.639327	0.0155136	-0.474364	0.331651	-0.128072	0.682501	-0.414378	0.186479	-0.401703	0.212752	-0.462107	0.130632	-0.525179	0.0889145
Ipo9.135382564	0.321959	0.337973	0.685611	0.0297137	-0.042284	0.994885	0.0096608	0.989796	0.511988	0.1406	0.310049	0.373378	0.224703	0.598105
Pkp4.59355205	-0.126503	0.796885	-0.0417362	0.977031	-0.45144	0.197937	-0.234294	0.515034	-0.0730573	0.874928	-0.022211	0.981808	0.198414	0.633663
Arl6ip6.53218486	-0.0968896	0.838248	0.158302	0.810219	-0.396878	0.269252	-0.0305448	0.941865	-0.0465757	0.946623	-0.0293851	0.941519	-0.245828	0.49733
Coq4.29797006	-0.299643	0.369749	0.185327	0.313643	-0.0885485	0.817808	-0.0266022	0.933173	-0.240573	0.529871	-0.692841	0.0271411	-0.217224	0.567275
Slc27a4.29816457	0.141854	0.72475	0.585979	0.015195	-0.0273272	0.892176	0.258885	0.512431	0.169644	0.67303	0.288068	0.442341	0.429945	0.215504
Cacybp.160203613	-0.36143	0.0163999	-0.384659	0.00655391	-0.2651	0.114507	-0.289994	0.0885311	-0.28233	0.104496	-0.204335	0.248864	-0.164935	0.391617
Exosc2.31681580	-0.224705	0.669818	-0.344093	0.340169	-0.314407	0.406734	-0.143249	0.757295	-0.259138	0.535581	-0.523735	0.110515	-0.599391	0.0911593
Rpl31.39371375	-0.639281	0.00952189	-0.450768	0.228704	-0.603466	0.0190588	-0.600386	0.0247129	-0.845496	0.00117978	-0.799249	0.00165054	-0.497854	0.0775221
Rpl31.39371910	-0.285319	0.595865	-0.489303	0.167217	-0.366035	0.453307	-0.489306	0.300574	-0.286905	0.611479	-0.381706	0.434384	0.516141	0.208007
Cnot11.39545381	-0.375413	0.104694	-0.0905962	0.574537	-0.2536	0.311941	-0.264932	0.288971	-0.399917	0.0888612	-0.187387	0.490956	-0.031816	0.947736
Gtf3c3.54396254	-0.904368	0.0039355	-0.904438	0.00757484	-0.985492	0.00447916	-0.748626	0.0328689	-0.60582	0.103975	-0.465963	0.191062	-0.165752	0.733832
Slc39a10.46807793	0.355507	0.0882967	-0.0145134	0.987784	0.246199	0.373955	0.0244849	0.955669	-0.0466247	0.878711	0.271718	0.241679	0.164499	0.581898
Gls.52185530	-0.0483962	0.853357	0.174438	0.769474	0.377407	0.350284	0.422806	0.23604	0.00676006	0.989873	0.629476	0.0614882	0.406614	0.262656
Bpnt1.185357777	0.0951733	0.921871	-0.879974	0.0125667	0.140599	0.771715	-0.468134	0.308462	-0.0966482	0.889618	0.211081	0.63961	0.110109	0.818328
Eprs.185428356	-0.800516	0.00292649	-0.82424	0.00095967	-1.10126	4.33784e-05	-1.0573	8.10715e-05	-0.757874	0.00869827	-0.432642	0.14423	-0.10074	0.787237
Tex30.44087091	0.182932	0.523149	-0.38191	0.153562	0.00040918	0.955861	0.0112176	0.975374	-0.0234364	0.968395	-0.152142	0.563377	-0.144196	0.679345
Kdelc1.44107136	-0.916622	0.00615544	-0.904423	0.00993651	0.0184053	0.96582	-0.194883	0.676338	0.161288	0.709128	0.0608645	0.906492	-0.0279292	0.930754
Tyw5.57388499	0.0676177	0.925712	-0.115563	0.929093	0.1307	0.878475	0.0431905	0.970636	-0.212565	0.67381	-0.37235	0.398573	-0.69866	0.0781544
Brox.183276591	1.56548	4.0818e-09	0.783006	0.0166186	0.977687	0.00104593	1.16109	6.86566e-05	1.21034	2.94489e-05	0.969668	0.00111668	0.830555	0.00837459
Mia3.183327076	-0.351955	0.27697	0.243085	0.431502	-0.00876084	0.990724	-0.118143	0.731362	-0.0182074	0.95957	-0.0431593	0.873818	0.181011	0.663147
BC055324.163954310	-0.156542	0.527813	-0.287324	0.243524	-0.247782	0.223792	-0.143062	0.549568	-0.015927	0.898807	0.0586849	0.888952	0.0602124	0.92119
Blzf1.164291420	0.461797	0.150731	0.487332	0.0957835	0.565006	0.0779067	0.499779	0.110224	0.837963	0.00321849	0.191076	0.629687	0.704154	0.016523
Smyd3.178957507	0.0123057	0.901805	0.101237	0.818925	-0.206409	0.402726	0.099087	0.756881	0.323877	0.175012	0.765082	0.0002599	0.521925	0.0272156
Ahctf1.179745153	-0.598615	0.197651	-1.00649	0.0322763	-0.647956	0.23116	-0.679492	0.175217	-0.86786	0.066618	-0.324804	0.549357	-0.445698	0.396281
Ahctf1.179746339	0.115391	0.722626	0.358817	0.142889	0.215674	0.528174	0.212197	0.463393	0.292708	0.250883	0.163278	0.606184	0.22186	0.444748
Dtl.191537615	-0.261286	0.331922	0.236949	0.596532	0.345874	0.265555	-0.0899891	0.771889	-0.249484	0.411007	-0.223438	0.424044	-0.218505	0.508566
Adss.177763429	-0.695039	0.0330849	-0.76415	0.00894522	-0.739003	0.0312636	-0.851618	0.0116345	-0.786147	0.0221744	-0.601134	0.0846901	-0.493195	0.19899
Lyplal1.186088131	-0.0169563	0.970297	-0.551839	0.136083	-0.43368	0.373185	-0.249386	0.681708	-0.123181	0.879506	0.000534433	0.972867	-0.00602932	0.995023
Hdlbp.93406192	0.0556843	0.867606	-0.280784	0.14664	-0.27058	0.422784	-0.209533	0.554854	-0.199302	0.587894	-0.212096	0.520901	0.0365205	0.958451
Hdlbp.93408014	-0.472539	0.0108887	-0.203626	0.498262	-0.331977	0.115591	-0.0787958	0.78407	-0.163329	0.537731	0.0238679	0.901993	0.107969	0.679949
Thap4.93705662	-0.168417	0.568924	-0.19918	0.464431	-0.147763	0.687751	-0.0241313	0.955668	0.317898	0.214064	-0.155094	0.604374	-0.141169	0.693773
Sdhc.171129413	0.0113706	0.841169	-0.477466	0.0304565	-0.109677	0.738934	-0.233624	0.499542	-0.0491251	0.939996	0.117964	0.698133	0.220804	0.48093
Uck2.167223150	-0.0367736	0.931739	-0.0312211	0.940238	-0.0902456	0.827222	-0.0186525	0.967162	0.00635289	0.950926	0.293726	0.21789	0.66288	0.00204906
Uck2.167226333	-0.345416	0.224297	0.106875	0.752312	-0.468047	0.0894758	-0.212714	0.524021	-0.467801	0.0901345	-0.123116	0.732222	0.0199495	0.956856
Dtymk.93792825	-0.463343	0.126422	-0.542691	0.0629158	-0.316318	0.418223	-0.29759	0.437728	-0.218457	0.608173	-0.224114	0.587942	-0.359788	0.303749
Dtymk.93800744	-0.546617	0.156504	-1.00041	0.00221596	-0.729969	0.0652032	-0.676242	0.0789732	-0.628342	0.1117	-0.668194	0.0822628	-0.908458	0.0113007
Utp14b.78671510	0.658833	0.0815946	0.650289	0.170818	0.166974	0.758795	0.229455	0.6531	0.0778319	0.892499	0.0278184	0.961161	0.485721	0.269311
Acsl3.78706977	0.654195	0.00978279	0.366906	0.384707	0.50115	0.102972	0.591062	0.0325964	1.02388	4.29331e-05	0.812117	0.00189237	0.570974	0.0451702
Dusp28.92908620	1.10234	0.0015744	0.603616	0.073946	0.951049	0.0154067	0.825149	0.0407579	0.964062	0.0111536	0.411788	0.364394	0.444132	0.357267
Capn10.92947948	0.936573	0.00899606	0.375154	0.554013	0.528863	0.202785	0.520927	0.221027	0.430704	0.328497	0.204952	0.709156	-0.060054	0.898112
2310035C23Rik.105755131	-0.597395	0.0867687	-0.294177	0.494271	-0.538748	0.175531	-0.388856	0.359687	-0.361803	0.405286	-0.289116	0.457282	0.120126	0.848163
Ing5.93822102	-0.232525	0.610172	-0.381844	0.386007	-0.102259	0.901762	-0.11139	0.847731	-0.390337	0.32148	-0.319439	0.379232	-0.243075	0.607314
Xrcc5.72394954	0.395395	0.113569	-0.0404538	0.636729	-0.363654	0.257606	-0.261326	0.451551	-0.224292	0.522159	0.282169	0.362959	0.380891	0.223791
Dars2.161041748	-0.831932	0.00322193	-0.873053	0.00343825	-0.285313	0.418686	-0.828212	0.00411191	-0.636863	0.0383539	-0.0582681	0.928068	-0.306979	0.391522
Prdx6.161241264	0.17183	0.468418	0.260293	0.0715288	0.387467	0.107086	0.50828	0.0234013	0.317723	0.178856	0.425611	0.0575358	0.398793	0.104398
Ndufa10.92439968	0.345116	0.070198	0.456541	0.0741529	0.101841	0.738934	0.166468	0.518393	0.221244	0.344653	0.0735416	0.750529	0.281888	0.246408
Cops9.92637411	-0.0252633	0.998961	0.126396	0.618249	-0.15656	0.519752	-0.165304	0.532732	-0.170718	0.550877	-0.309714	0.197779	0.0583656	0.847645
Ttf1.29087650	0.00840551	0.995019	0.561046	0.299322	0.720593	0.0858855	0.0106892	0.965179	-0.289054	0.517259	-0.126391	0.71855	-0.0280897	0.927673
Mpzl1.165592491	-0.134002	0.567366	0.25751	0.358321	0.292707	0.265566	0.354793	0.109597	-0.0709488	0.821217	-0.136272	0.609045	-0.0529871	0.879285
Rcsd1.165649194	0.492245	0.214223	0.33608	0.423484	0.198792	0.70767	0.378621	0.417551	0.169564	0.749303	0.125474	0.862034	-0.228093	0.59798
Pou2f1.165865450	1.53412	1.90915e-08	0.831468	0.0189251	1.29362	1.23235e-05	1.19377	5.41726e-05	0.919494	0.00298583	0.943901	0.00279745	1.01093	0.00112421
Pou2f1.165875768	1.45945	6.85537e-08	1.70842	1.04583e-10	1.4782	1.90679e-08	1.00175	0.00037185	0.543301	0.075762	0.670065	0.0225094	0.459713	0.179337
Dusp27.166098401	-0.818923	0.000240586	-0.274308	0.36171	-0.456063	0.0742143	-0.387424	0.139195	-0.55264	0.0298552	-0.438589	0.0777508	-0.208615	0.494555
Ntmt1.30823025	-0.139194	0.730001	-0.211979	0.854073	0.0688837	0.865312	-0.132971	0.784666	-0.378201	0.328497	-0.166849	0.719746	0.0677774	0.871184
Sh3bp4.89153811	-0.138706	0.714904	-0.236246	0.327699	-0.0573466	0.903549	-0.324595	0.245345	-0.36753	0.196544	-0.243803	0.411137	-0.164483	0.572705
Inpp5d.87720510	1.03659	1.42227e-06	1.02878	4.95072e-06	0.904729	9.39306e-05	0.73659	0.00175371	0.447785	0.0723087	0.251757	0.407727	0.0476458	0.938479
Atg16l1.87792428	0.252261	0.326825	0.256696	0.411764	0.46387	0.0740567	0.64203	0.00571092	0.43457	0.0795099	0.414618	0.0968454	0.53761	0.0282278
Mob4.55154899	0.536487	0.108095	0.417924	0.28268	0.404113	0.337122	0.234439	0.636488	0.474596	0.217281	0.245331	0.629223	-0.155993	0.697878
Psmd1.86139297	-0.638063	0.0320983	-0.614741	0.0151041	-0.601897	0.068648	-0.469959	0.183316	-0.665946	0.0426779	-0.299173	0.433934	-0.322793	0.410304
Itm2c.85908698	1.04784	0.00384415	0.707591	0.161808	0.994696	0.00690955	0.644757	0.1115	0.790629	0.0439924	0.764058	0.0413269	0.425169	0.341288
Kif14.136529578	0.393225	0.364901	0.140079	0.550122	0.371704	0.490619	0.242802	0.701943	0.44561	0.378309	0.395455	0.43805	0.27317	0.673
2810025M15Rik.157420236	0.330913	0.0995225	-0.0528969	0.922095	-0.16631	0.469415	-0.290662	0.236322	-0.141015	0.63077	0.0389376	0.913858	-0.0888242	0.764389
Tpr.150440313	1.60628	0.000124372	1.52453	0.000988472	1.3279	0.0052799	1.32659	0.00394716	0.729113	0.152078	0.432364	0.509069	0.377928	0.610879
Tpr.150449935	-0.121442	0.801355	-0.0756775	0.838897	-0.242116	0.610917	-0.235806	0.589554	-0.0851982	0.866127	-0.342879	0.403575	-0.297185	0.521676
Mrpl30.37898345	-0.438433	0.0264263	0.00435975	0.706847	-0.276182	0.255581	-0.288992	0.219249	-0.154566	0.609122	-0.343101	0.131817	-0.27213	0.258995
Eif5b.38052263	0.102289	0.901699	-0.00904312	0.840889	0.383554	0.383515	0.36139	0.375388	0.645501	0.0599348	0.79145	0.0166118	0.691329	0.0394243
Atic.71579406	-0.356538	0.191355	-0.490416	0.0184283	-0.285707	0.298421	-0.0889626	0.834859	-0.0893954	0.819694	0.0793147	0.759041	-0.251548	0.416523
Imp4.34444958	-0.0602482	0.865632	-0.252221	0.155957	-0.540384	0.018584	-0.393045	0.103135	-0.310722	0.229526	-0.255293	0.335124	-0.523423	0.0228054
Imp4.34445747	0.662751	0.0550731	0.513995	0.0507395	0.359117	0.460814	0.0566654	0.931378	-0.316572	0.460996	-0.713359	0.0591118	-1.12445	0.00197555
Bok.93695770	0.643017	0.0405896	1.07958	0.000150361	0.71371	0.0497473	0.441762	0.245928	-0.0392863	0.936924	-0.178204	0.712832	-1.04818	0.00143493
Atg4b.93788182	-0.408316	0.162963	-0.0846586	0.888088	-0.0591848	0.852861	0.00773106	0.967727	-0.229578	0.504548	0.174587	0.538274	0.0710501	0.84539
Tor1aip2.156052799	-0.00689418	0.954404	-0.270278	0.290089	-0.1464	0.567117	0.0652108	0.866332	0.00841005	0.966508	-0.104701	0.71948	0.164849	0.627064
Ptpn14.189876693	1.49888	6.92198e-06	1.18759	0.000943358	1.41518	6.84772e-05	1.35542	8.70809e-05	0.709594	0.0657614	0.57945	0.157946	0.521397	0.201769
Mrps14.160199817	-0.530885	0.122875	-0.279952	0.361411	-0.742403	0.0313985	-0.592324	0.0977586	-0.548258	0.146192	-0.722971	0.038259	-0.344996	0.400715
Gpa33.166166510	-0.611378	0.0526195	-0.489016	0.0779868	-0.680075	0.052377	-0.750995	0.0225542	-0.862971	0.00912533	-0.824543	0.00946343	-0.416553	0.274685
Tada1.166393620	0.121848	0.811747	0.400349	0.363079	-0.23399	0.719305	-0.0490358	0.954433	0.283555	0.450037	0.226274	0.545413	0.234985	0.581468
Glrx2.143746775	-0.10091	0.833537	0.152975	0.379142	0.139171	0.671345	0.273161	0.298096	0.197192	0.424381	0.297434	0.220657	0.384751	0.129222
Uchl5.143806942	-0.195395	0.309721	-0.0536865	0.726058	-0.179679	0.339156	-0.102602	0.638237	-0.0133329	0.974343	0.0269153	0.922951	-0.161704	0.446308
Slc19a2.164265385	1.01129	0.0143737	0.260781	0.718823	1.49143	0.000150411	0.698966	0.10584	0.247282	0.593449	0.472161	0.301802	0.310694	0.562137
Nme7.164437300	-0.778892	0.00318887	-0.596949	0.0688245	-0.226147	0.548871	-0.178526	0.662716	-0.253487	0.507662	0.092075	0.708187	-0.243262	0.501099
Ccnt2.127804837	1.35014	0.000269312	1.25489	0.00219637	1.31607	0.000958536	1.21598	0.00210662	1.21208	0.00200892	0.943828	0.0204837	0.920341	0.0306393
Ccnt2.127805933	0.31443	0.302644	0.510362	0.187053	0.185471	0.6918	0.0740839	0.884909	0.197044	0.62375	0.102509	0.847552	-0.159471	0.675697
Rab3gap1.127943876	0.058695	0.989461	0.255245	0.281745	0.232925	0.790315	0.370989	0.515067	0.5711	0.231563	0.348701	0.547264	0.140281	0.871632
R3hdm1.128237737	0.246537	0.624399	-0.0683145	0.894184	0.235262	0.590874	0.357711	0.420037	0.142012	0.762387	0.115975	0.854904	0.976692	0.0102937
Swt1.151367948	0.173487	0.719791	-0.0540899	0.638267	0.12734	0.856795	0.160255	0.776553	0.394921	0.357688	0.431648	0.352317	0.396313	0.402613
Zc3h11a.133621579	-0.0182828	0.994267	0.180532	0.443771	-0.0956801	0.948458	0.206754	0.692448	-0.0199184	0.971481	-0.332833	0.589346	0.141029	0.791405
Atp2b4.133702929	1.27534	4.66545e-05	1.05253	0.000937523	0.489923	0.221749	0.459695	0.273226	0.318859	0.44894	0.550585	0.190978	0.320319	0.511802
Mapkapk2.131053952	0.48397	0.0504915	0.591954	0.0367232	0.544699	0.0397619	0.550362	0.0365087	0.465141	0.089398	0.436913	0.0907014	0.301181	0.322011
Dyrk3.131128698	-0.111795	0.843186	0.364751	0.203369	-0.224236	0.518484	-0.258189	0.468156	-0.356806	0.274275	-0.197404	0.635965	-0.368063	0.229895
Vps4b.106771407	-0.12837	0.553325	-0.327713	0.126793	-0.13562	0.497736	-0.0327053	0.868876	0.117734	0.729993	0.239717	0.364561	0.0534892	0.9173
Tsn.118298768	-0.407354	0.249758	-0.245818	0.898334	-0.363686	0.27841	-0.256824	0.493579	-0.284556	0.443605	-0.208405	0.558164	-0.210745	0.628322
Usp40.87945377	0.696803	0.0215864	0.344831	0.373182	0.398031	0.264711	0.48537	0.159212	0.34854	0.335335	0.528306	0.0969437	0.825141	0.0088553
Hjurp.88263358	0.553037	0.0509144	1.03435	4.86547e-06	0.794532	0.00612833	0.556909	0.0746465	0.476416	0.116005	0.378664	0.26265	-0.180779	0.626355
Wdr12.60078395	0.261767	0.357634	0.412788	0.0474948	0.188562	0.528174	0.0946081	0.756881	0.107566	0.689154	0.120411	0.662436	-0.461358	0.172324
Ino80d.63048052	0.48581	0.0858546	0.320712	0.398715	0.539983	0.0719076	0.262205	0.46577	0.403714	0.195479	0.315506	0.375978	-0.275537	0.414162
Rnf149.39551799	-0.352364	0.0663937	-0.392229	0.0603911	-0.173461	0.408914	-0.150835	0.500861	-0.210376	0.343452	-0.22224	0.245039	-0.143143	0.541743
Cul3.80267072	0.186755	0.47771	-0.165456	0.553817	0.216917	0.469415	0.201508	0.453742	0.187438	0.440524	0.404982	0.085283	0.268842	0.310672
Lefty1.180938401	0.962625	5.93418e-08	1.40335	2.01381e-16	1.05963	7.51027e-10	1.64126	4.95927e-23	1.52639	8.50834e-20	1.24185	6.7568e-13	0.952995	1.45491e-07
Tmem63a.180975104	0.936496	0.0262133	1.11523	0.000611213	0.758622	0.125647	0.806279	0.0857832	0.648053	0.167872	-0.197914	0.659476	0.265403	0.688697
Cnih4.181166383	-0.180467	0.634851	-0.0494072	0.783596	-0.189923	0.562063	-0.261189	0.393141	-0.151632	0.677523	-0.302911	0.298442	-0.212623	0.493553
Txndc9.37987714	-0.249771	0.217825	-0.131209	0.673042	-0.310645	0.123191	-0.22685	0.324703	-0.150726	0.563256	0.0747699	0.694368	0.0769432	0.774698
Rev1.38053045	0.971439	0.000473591	0.332655	0.339722	1.06246	7.25657e-05	0.96454	0.000512083	0.339493	0.299699	0.550566	0.071525	0.71645	0.018109
Tmem131.36792449	0.267299	0.361015	0.085065	0.984856	-0.0820724	0.937213	0.017451	0.944932	0.13724	0.660835	0.035758	0.893803	0.0733276	0.881348
Coa5.37417341	0.923845	0.000290517	0.416905	0.326521	0.503726	0.095095	0.638873	0.0315862	0.594304	0.0469911	0.571616	0.0575273	0.60631	0.0530414
B4galt3.171276897	0.369541	0.219696	0.661384	0.00142508	0.931205	0.0012712	0.788579	0.00648188	0.787807	0.00622934	0.822471	0.00367773	0.871267	0.00276352
Dedd.171341690	-0.162475	0.686268	-0.422475	0.152656	-0.202337	0.515679	-0.254968	0.440779	0.00247363	0.984088	-0.347295	0.299398	-0.361751	0.225245
Pfdn2.171358172	-0.326996	0.201566	-0.616789	0.0260433	-0.542009	0.0151761	-0.66483	0.0028622	-0.559714	0.0153118	-0.517561	0.0210493	-0.843714	0.000137847
Nuf2.169498567	-0.470389	0.189058	-0.304306	0.451571	-0.130454	0.751908	0.0813762	0.860179	-0.230668	0.562686	-0.125875	0.73055	-0.114932	0.818719
Ncstn.172066348	0.342202	0.341431	-0.363454	0.442149	0.921449	0.00329248	0.285729	0.447712	0.341013	0.33679	0.320175	0.360693	0.18386	0.673
Tor3a.156655271	-1.33741	5.15538e-07	-0.871822	0.000866802	-1.4928	7.66048e-09	-1.79319	3.64001e-12	-1.70355	7.27432e-11	-1.23934	4.00805e-06	-0.910245	0.00113916
Fam20b.156678820	-0.0839932	0.804583	0.172198	0.760379	-0.00866805	0.966089	0.234653	0.621007	0.0434917	0.947276	-0.188094	0.638247	0.0389895	0.987258
Vangl2.172002876	0.716122	0.0447579	1.01847	0.00573833	0.267031	0.688251	0.552356	0.202854	0.60059	0.142658	0.304351	0.552139	0.863324	0.0340698
Mcm3.20803263	0.101005	0.543321	-0.018706	0.721968	-0.260734	0.126946	-0.0331429	0.860958	-0.0392871	0.852573	-0.16534	0.387432	-0.206626	0.24382
Uap1.170142252	-0.30105	0.34673	-0.731043	0.00470315	-0.497508	0.0760303	-0.18544	0.574929	-0.388658	0.202722	0.104322	0.767322	0.0402941	0.975294
Uhmk1.170193673	0.297488	0.39358	0.212723	0.336903	0.0911588	0.835761	0.158432	0.716514	-0.283878	0.463945	-0.0980712	0.82706	-0.140766	0.757999
Atg4b.93789529	0.288305	0.373028	0.203115	0.69395	0.0824303	0.793787	0.670267	0.0222911	0.38207	0.218444	0.415299	0.166504	0.113403	0.835107
Agap1.89895282	0.258517	0.624581	0.672819	0.150228	0.412121	0.473077	0.277286	0.613421	0.715209	0.0770347	0.64397	0.116015	0.78881	0.0557228
Cops8.90613341	-0.644914	0.000109676	-0.564603	0.00376592	-0.36525	0.0403437	-0.365524	0.0449528	-0.456646	0.0114543	-0.613015	0.000359491	-0.493062	0.00518576
Edem3.151822052	0.638354	0.089319	0.19745	0.759409	0.415521	0.338361	0.679863	0.0784667	0.62763	0.101878	0.508072	0.216703	0.243355	0.626786
Ppp1r15b.133138451	-0.00281477	0.975644	0.0361118	0.724917	-0.0941111	0.798321	-0.155051	0.722495	-0.0117155	0.969969	-0.477946	0.212655	-0.445491	0.23254
Ppp1r15b.133139800	0.434787	0.178993	-0.291756	0.285622	0.199159	0.62044	0.354748	0.339971	0.556051	0.0967718	0.620264	0.0629091	0.513315	0.162084
Ppp1r7.93367618	0.783891	0.0224941	0.50034	0.397171	0.489135	0.248833	0.591956	0.130723	0.223928	0.660315	0.568514	0.146279	0.33065	0.495383
Sept2.93509732	-0.363534	0.197651	-0.461771	0.0341865	-0.569695	0.0307938	-0.249169	0.421714	-0.291334	0.349508	-0.0304311	0.938553	0.0208269	0.960295
Eif2d.131173475	-1.03004	3.56576e-06	-0.948158	0.000142245	-0.633311	0.0103466	-0.546518	0.0278716	-0.338778	0.226638	-0.01532	0.987332	-0.110528	0.750771
Gm19705.136690805	0.362273	0.326469	0.270117	0.694767	0.337491	0.442091	0.0740246	0.886946	-0.112585	0.833251	-0.139679	0.706977	-0.112322	0.820513
Zfp281.136629683	0.458914	0.0610681	0.137814	0.625991	0.672105	0.00670311	0.534454	0.0340455	0.625403	0.0100096	0.202332	0.513083	0.337189	0.253482
Zfp281.136630055	0.0849218	0.713698	0.132165	0.656192	-0.0544795	0.931979	-0.256958	0.449828	-0.350224	0.261524	0.0506877	0.864019	0.154445	0.630446
Tfcp2l1.118685168	0.779485	0.000247596	0.5938	0.00398963	0.448849	0.0875297	0.443088	0.084458	0.597845	0.0103781	0.848957	0.000155243	1.00781	6.96915e-06
Cnnm3.36527215	0.600242	0.0105749	0.973124	1.338e-05	0.452948	0.0882417	0.704856	0.00341727	0.673348	0.00511882	0.334057	0.214441	0.395245	0.160415
Cox5b.36693388	-0.39386	0.102445	-0.263354	0.207162	-0.320305	0.220692	-0.316202	0.243856	-0.324474	0.224689	-0.287164	0.329569	-0.157151	0.635376
Usf1.171418759	0.375089	0.439413	-0.264964	0.53168	0.853146	0.081167	0.43835	0.422287	0.699414	0.150855	0.606438	0.242727	0.502346	0.362569
F11r.171464011	0.866846	0.00236698	0.631619	0.0503151	0.295623	0.506392	0.207541	0.680395	0.247569	0.563256	-0.0703581	0.800427	-0.169179	0.608208
Phf3.30803353	1.04201	0.000311427	0.988914	0.00796587	0.850938	0.00479315	0.860952	0.00578506	0.950063	0.00181117	0.864287	0.00593013	0.912203	0.00406344
Ptp4a1.30940552	0.476284	0.285456	0.60837	0.0826793	0.471064	0.274556	0.506974	0.240724	0.550824	0.177946	0.110348	0.883399	-0.246099	0.617863
Actr1b.36698363	0.482574	0.0172029	0.646947	0.002409	0.10193	0.765969	0.349627	0.130487	0.361063	0.100763	0.370305	0.0984388	0.653323	0.00147936
Actr1b.36699463	-0.0465775	0.931982	0.0142703	0.827617	-0.104934	0.762309	-0.285123	0.330431	-0.193197	0.559533	-0.139268	0.652619	-0.172408	0.607632
B3gnt7.86307305	-0.774047	0.00814668	-0.34622	0.644661	-0.147361	0.687159	-0.0258291	0.955851	-0.564907	0.084211	-0.589581	0.0627841	-0.708157	0.0272156
Ptma.86530702	-0.387753	0.107682	-0.550527	0.055209	-0.30691	0.18423	-0.521303	0.0309606	-0.34214	0.175467	-0.425138	0.0868496	-0.552524	0.0241554
Cops7b.86606500	-0.221383	0.532804	-0.404549	0.290256	-0.153382	0.604176	-0.295724	0.368658	-0.26904	0.442805	-0.430029	0.152231	-0.290335	0.397012
Nucks1.131931257	-0.149522	0.665995	-0.141898	0.831038	0.189737	0.669147	-0.281062	0.434008	-0.320866	0.393246	-0.272234	0.430203	0.0070259	0.996289
Nucks1.131936322	0.576099	0.0416602	0.0244263	0.763539	0.531248	0.0906056	0.390784	0.22896	0.342405	0.294416	0.655755	0.0261154	0.86598	0.00212545
Btg2.134077125	1.60987	4.25033e-08	1.69168	3.26021e-08	1.14315	0.000260658	1.06075	0.000711136	0.232455	0.55803	-0.101028	0.86998	0.375676	0.344216
Pgap1.54473257	1.10766	0.00179693	1.03357	0.00663527	0.675662	0.103346	0.810647	0.0402442	0.748243	0.0550927	0.265577	0.628536	0.526047	0.226578
Sf3b1.54985419	0.383106	0.427978	-0.102497	0.769474	0.621712	0.131499	-0.125795	0.813155	-0.257687	0.559079	-0.176815	0.746759	0.547972	0.219234
Sf3b1.54987280	0.372565	0.0285109	0.241945	0.324055	0.154829	0.468892	0.185486	0.408386	0.0796341	0.723937	-0.00277686	0.999905	0.336816	0.0974493
Parp1.180600999	0.606877	0.0507831	0.390071	0.601217	0.0562047	0.951917	-0.0400214	0.914047	0.185105	0.67451	0.267965	0.508477	0.162081	0.751557
Parp1.180601255	-0.159712	0.534132	-0.287883	0.0682953	-0.498329	0.014009	-0.434501	0.0373473	-0.323169	0.15171	-0.251983	0.270977	-0.276186	0.231786
Lin9.180690687	0.713505	0.0788887	0.630349	0.302031	0.663728	0.117049	0.713865	0.093309	0.50423	0.266059	0.713827	0.0975527	0.722528	0.0991277
Serpine2.79794572	1.3581	4.15161e-09	1.32215	1.26762e-09	1.37304	3.29731e-08	1.22736	5.59613e-07	1.22829	5.15911e-07	1.14852	3.75959e-06	0.738846	0.00684448
Dnpep.75308814	-0.369342	0.269893	-0.00208714	0.537166	-0.106011	0.782861	-0.169732	0.680395	-0.299303	0.43792	-0.357599	0.309858	-0.243139	0.536203
Chpf.75474818	0.458982	0.11365	0.11901	0.372668	0.019777	0.990397	0.0819506	0.879658	0.0388723	0.933991	0.0476996	0.930432	-0.0434017	0.91856
Stk16.75214243	0.238194	0.199171	0.150075	0.435013	0.0874676	0.766954	0.043399	0.917621	0.199255	0.364484	0.00230869	0.977642	0.135592	0.650742
Cnot9.74530842	0.268331	0.15375	-0.197155	0.221651	-0.0329996	0.93203	0.114958	0.680195	0.0140601	0.956916	-0.152382	0.532677	-0.061785	0.846308
Tmem9.136035030	-0.352788	0.113059	-0.121114	0.722752	0.0960499	0.720322	-0.0682474	0.810874	-0.312852	0.173024	-0.448091	0.0311211	0.268402	0.274689
Cnot11.39546877	-0.171136	0.753865	-0.522293	0.747181	0.339338	0.658756	-0.0373565	0.933346	0.169711	0.785027	0.161811	0.843415	-0.324178	0.572666
Map4k4.40024969	-0.597824	0.0504072	-0.501409	0.174641	-0.0895247	0.775533	-0.451938	0.14136	-0.516867	0.0875238	0.0144198	0.983619	-0.101746	0.786687
Map4k4.40026310	-0.117445	0.67883	-0.278013	0.230951	0.159486	0.768368	0.122481	0.784572	0.137072	0.724	0.283457	0.372056	0.242739	0.501765
Ercc5.44181260	1.61632	9.38009e-07	1.59316	3.19037e-07	1.51273	1.11578e-05	1.50512	1.08082e-05	1.00272	0.00617564	0.382537	0.424044	0.389937	0.393311
Wdr75.45823616	-0.183147	0.622865	-0.738997	0.0042231	-0.349583	0.360623	-0.259028	0.531377	0.0270326	0.892499	0.1786	0.609326	0.0405012	0.914795
Cab39.85851578	0.327492	0.135614	-0.20741	0.455949	0.425396	0.0645173	0.0598885	0.90033	0.00715846	0.986573	0.213665	0.422602	0.0221435	0.987505
Fastkd2.63752465	0.208551	0.417414	0.165263	0.633662	-0.0295274	0.896746	-0.0108966	0.946713	0.0772431	0.867007	0.307339	0.337795	-0.148887	0.617429
Terf1.15843432	0.151624	0.60578	-0.557513	0.0205371	-0.255379	0.432181	-0.570291	0.0375276	-0.651306	0.0162739	-0.696306	0.00522973	-0.195524	0.548271
Ttll4.74697974	0.78616	0.0384775	0.314101	0.28711	0.278333	0.575406	0.213197	0.71033	0.382228	0.426053	-0.0131336	0.972309	-0.114192	0.887399
Ttll4.74701809	0.335617	0.336404	-0.285143	0.333832	0.211927	0.663347	0.306205	0.442437	0.141731	0.739093	-0.0870599	0.788894	0.528947	0.125418
Cdk5r2.74857432	0.819146	0.0242894	0.693785	0.0552796	0.507433	0.18423	0.582887	0.135477	0.568425	0.127887	0.873972	0.0107048	0.789921	0.0306393
Fam134a.75147909	0.588123	0.0561771	0.827148	0.00127399	0.361187	0.395428	0.234675	0.579008	0.0836968	0.818087	-0.305289	0.408139	-0.0869677	0.866453
Usp37.74437820	0.818282	0.00368456	0.917527	0.00117664	1.13437	0.000220303	0.669112	0.0430941	0.743882	0.0194083	0.639214	0.0482621	0.250645	0.557199
Adipor1.134433350	-0.619394	0.0830351	0.0486019	0.994748	-0.248103	0.588857	-0.175334	0.699074	0.210696	0.562176	-0.128615	0.767504	0.0489614	0.929458
Klhl12.134490873	-0.221877	0.341874	-0.29197	0.366867	-0.0667036	0.82087	-0.151449	0.574532	0.0536422	0.803864	-0.167254	0.520034	-0.475677	0.024928
Rabif.134507884	-0.0537092	0.938612	0.0241811	0.985484	-0.0295963	0.981545	0.145561	0.730637	0.15652	0.684777	-0.3906	0.242297	0.300111	0.399267
Kdm5b.134632383	-0.00240084	0.97867	-0.0610546	0.609285	0.0496879	0.928879	0.0776089	0.782935	0.17768	0.454163	0.433421	0.0282508	0.789856	3.82083e-05
Ndufs1.63143842	-0.985071	7.12718e-09	-0.752591	5.43033e-05	-0.66928	0.000143264	-0.697163	8.43005e-05	-0.634078	0.000642395	-0.32946	0.0901347	-0.370675	0.0640518
Nabp1.51469737	-0.196641	0.605416	-0.396494	0.155612	-0.176524	0.692549	-0.401238	0.265435	0.149944	0.711189	0.621665	0.0615272	0.601118	0.0603403
Myo1b.51750239	0.203641	0.571447	-0.572275	0.200365	0.29795	0.40968	-0.147825	0.72859	0.151619	0.689154	0.190195	0.625048	0.4147	0.259379
Arpc5.152775580	-0.157234	0.743275	-0.274076	0.292155	-0.226928	0.562702	-0.191535	0.677521	-0.13621	0.798667	-0.337255	0.375978	-0.215431	0.6143
Nmnat2.153119265	0.292514	0.616416	0.020753	0.592124	0.543174	0.460172	0.372781	0.625734	0.25489	0.732695	0.412151	0.552034	0.448228	0.511704
Nifk.118333831	-0.500988	0.000836709	-0.449382	0.0062808	-0.141794	0.446321	-0.19829	0.279195	-0.303891	0.0738328	-0.297234	0.0800221	-0.334977	0.0495821
Clasp1.118609462	-0.11221	0.705048	-0.304034	0.209288	0.0659387	0.83169	0.0489864	0.915791	-0.165615	0.603038	0.0753844	0.871397	-0.0763086	0.820933
Nop58.59711510	-0.348131	0.152125	-0.135945	0.687854	-0.0482676	0.940321	-0.128941	0.713026	-0.205523	0.531636	-0.240772	0.385284	0.0282024	0.922564
Mff.82751780	-0.413323	0.525625	0.133989	0.767959	-0.357853	0.586381	-0.069673	0.926949	0.111533	0.892499	-0.251291	0.732223	-0.69835	0.221009
Mff.82752389	0.105855	0.760478	-0.192947	0.448042	-0.264501	0.565703	0.0832891	0.848842	0.266074	0.463163	-0.123496	0.797357	0.114078	0.831764
Agfg1.82895675	-0.0602003	0.901805	-0.311321	0.386052	-0.0995185	0.807859	0.198015	0.527519	0.362217	0.168764	0.418524	0.115128	0.366735	0.215071
Agfg1.82901001	0.463953	0.277844	0.154551	0.914926	0.520671	0.288657	0.0973922	0.903324	-0.0466307	0.914808	-0.26836	0.54909	0.830409	0.0480783
Taf1a.183410206	1.11195	0.00106303	0.877066	0.0324475	0.822362	0.0464648	0.800271	0.0403555	0.622235	0.113675	0.150161	0.827408	0.0503975	0.946535
Zdbf2.63314579	0.360415	0.404368	0.322967	0.366379	0.0125991	0.969726	-0.0924596	0.781897	-0.107721	0.757379	-0.176807	0.574316	-0.0694838	0.872376
Adam23.63592911	1.01649	0.000257457	0.288725	0.465313	0.568031	0.0902628	0.230534	0.602956	0.146914	0.759971	-0.0956483	0.775917	0.21749	0.670867
Prdm14.13113677	-0.914564	0.0269183	-0.418665	0.227458	-1.03448	0.0180637	-0.930556	0.0347144	-0.43572	0.428601	-0.334929	0.52831	0.101191	0.84949
Tram1.13565028	-0.257949	0.449249	-0.395767	0.145143	-0.316367	0.398205	-0.155732	0.75347	-0.244567	0.57407	-0.0605629	0.950011	-0.0351602	0.994813
Ints7.191622678	-0.0911178	0.739352	0.120391	0.345973	0.40648	0.276361	0.571228	0.0708986	0.549225	0.0776819	0.581704	0.0575215	0.642839	0.0416924
Glul.153908285	-1.08661	0.00114675	-1.27818	0.000426696	-1.67748	1.26949e-06	-1.14433	0.00112121	-1.38607	6.23764e-05	-1.20653	0.000521234	-1.02785	0.00468916
Glul.153909723	-0.910136	1.60337e-05	-0.989441	3.2636e-07	-1.13166	6.39316e-08	-1.08428	1.89622e-07	-1.37501	1.44337e-11	-0.985811	2.94613e-06	-0.666735	0.00259219
Arl8a.135156269	1.0394	1.90853e-05	0.110344	0.722148	0.685865	0.0134715	0.356935	0.277256	0.156321	0.672411	-0.349429	0.229137	-0.555529	0.0434815
Csrp1.135752230	0.139976	0.728431	0.137246	0.262671	0.136196	0.768118	0.0384775	0.934895	-0.109851	0.801973	-0.479942	0.162231	-0.443917	0.213483
Phlda3.135769137	1.94739	4.55999e-12	1.82143	1.58983e-12	1.98359	7.40383e-12	1.41032	2.71906e-06	0.887458	0.00600154	0.764198	0.0171041	0.742834	0.0286363
Fzd5.64734660	0.324589	0.284245	0.0380594	0.596575	0.410783	0.23022	0.0573177	0.883896	-0.165266	0.668754	0.245227	0.452881	0.27066	0.434921
Lancl1.67003633	0.108194	0.782562	0.0902452	0.563105	0.0288553	0.941214	0.0512747	0.887848	0.00175653	0.952034	0.0806018	0.795869	0.0273165	0.960158
Bard1.71027785	0.227552	0.410015	-0.155724	0.542232	0.573525	0.0274722	0.338027	0.227867	0.288767	0.296173	0.538175	0.0235965	0.36787	0.191866
Arl5b.15082451	0.190116	0.468617	0.645127	0.0297884	0.623045	0.0387668	0.690489	0.0216664	0.513766	0.091651	0.259025	0.511887	0.60047	0.0615471
Ppp2r5a.191352235	-0.886308	2.77152e-05	-0.397636	0.203577	-0.65871	0.00469223	-0.480818	0.0427713	-0.581642	0.012718	-0.4536	0.0584348	-0.36897	0.146492
Usp21.171282202	-0.327378	0.283912	-0.780256	0.00933364	-0.325525	0.296644	-0.365736	0.260576	-0.395378	0.219869	-0.383375	0.242803	-0.0691299	0.872619
Ufc1.171288813	0.381284	0.00603781	0.344443	0.0272887	0.104885	0.625045	0.0772424	0.727781	0.197826	0.228838	-0.07848	0.662109	0.0922059	0.700851
Nit1.171342494	-0.364068	0.43295	-0.200291	0.519486	-0.577627	0.218949	-0.478013	0.289335	-0.451778	0.341002	-0.394633	0.412562	-0.0704849	0.891245
Nmt2.3328877	-0.20642	0.455986	0.201121	0.372655	-0.368302	0.183423	0.0935621	0.757444	0.022377	0.895084	-0.220476	0.445901	0.0829815	0.838378
Kin.10092701	-0.014738	0.889881	0.17108	0.406304	0.319877	0.433954	0.398826	0.295373	0.614225	0.0711857	0.687825	0.0361826	0.664921	0.0499685
Bmyc.25707719	-0.4409	0.357974	-0.373988	0.341397	-0.565726	0.188195	-0.68171	0.0961188	-0.447903	0.317312	-0.762395	0.0477707	-0.464574	0.269552
Fzd5.64730816	0.501456	0.0806637	-0.0105769	0.814962	0.271745	0.497772	0.0490703	0.89931	0.670274	0.0284094	0.626268	0.0538393	0.201561	0.65181
Cnppd1.75136020	0.368613	0.23196	0.615769	0.0186536	0.530757	0.109447	0.389342	0.25862	0.425318	0.212921	0.0364436	0.947417	0.0265523	0.939422
Abcb6.75171970	0.583602	0.0426172	0.0120284	0.791755	0.142518	0.686788	0.441173	0.158765	0.171812	0.632709	0.129758	0.740956	-0.492341	0.0914243
Ccdc115.34436927	0.731328	0.0323937	-0.0413518	0.570322	0.67648	0.0972547	0.358214	0.437773	0.45926	0.283867	0.345176	0.480013	-0.0738136	0.841988
Fam168b.34813476	-0.133455	0.691187	-0.214507	0.537245	-0.0227222	0.965821	0.265645	0.302193	-0.0637084	0.906073	-0.121731	0.683288	0.439465	0.0705579
Obsl1.75496597	-0.346358	0.30868	-0.0517227	0.722752	-0.50758	0.141068	-0.355482	0.342239	-0.855204	0.012993	-0.369103	0.31132	0.119309	0.875096
Pid1.84036636	2.1338	7.39869e-10	1.36546	0.000775967	1.35008	0.000483474	1.21128	0.00186542	0.599591	0.167995	0.622676	0.148496	0.42728	0.398822
Crygc.65071782	-0.150487	0.759883	0.275818	0.537202	-0.284727	0.485592	-0.438065	0.273226	-0.991801	0.00516122	-0.917393	0.00879902	-0.0447368	0.967538
Srp9.182131806	0.0504677	0.860513	-0.398936	0.139624	-0.0155371	0.990397	-0.234128	0.484694	-0.314836	0.337511	-0.405725	0.168106	-0.567168	0.0503267
Srp9.182132415	0.0801467	0.758059	-0.172386	0.385916	0.144126	0.616025	-0.120538	0.699415	-0.308191	0.276284	-0.212234	0.426274	-0.159609	0.593139
Tmco1.167330787	-0.526443	0.0644401	-0.398637	0.235605	-0.360663	0.230256	-0.575201	0.0396974	-0.599829	0.0365013	-0.709729	0.00797886	-0.772563	0.00321626
Aldh9a1.167368532	-0.721182	0.00201104	-0.576638	0.0179971	-0.849559	0.000283312	-0.877186	9.75254e-05	-0.676822	0.00465367	-0.972718	1.03091e-05	-0.611146	0.013017
Mitd1.37879139	0.127095	0.662357	-0.132609	0.570009	0.220985	0.611986	-0.0337552	0.937239	0.29895	0.395212	0.155872	0.712832	0.0751295	0.892701
Zfp451.33762000	0.141503	0.572118	0.0623948	0.869854	-0.312737	0.223475	-0.461349	0.0492064	-0.079097	0.835471	-0.423899	0.0710192	-0.409248	0.0899606
Nek2.191833049	-0.278456	0.639226	-1.04384	0.0101225	-0.274728	0.673685	-0.253674	0.716548	-0.332983	0.587417	-0.324691	0.549334	-0.214147	0.744289
Slc30a1.191913247	0.130414	0.645379	-0.18106	0.648881	-0.0465933	0.851869	0.101102	0.774936	0.192181	0.53764	0.170417	0.600943	0.344624	0.24589
Fam135a.24012132	0.281082	0.287489	0.129469	0.702961	0.252637	0.35211	0.36875	0.144174	0.360704	0.140196	0.710185	0.00138486	0.643227	0.00492494
Uxs1.43749887	0.0552795	0.876385	-0.358851	0.772332	0.386322	0.393914	0.147975	0.790911	0.246304	0.62375	0.290056	0.532476	0.0531556	0.929749
1700019D03Rik.52922573	0.788595	0.00885729	0.641625	0.0157967	1.23946	1.36773e-05	0.890444	0.00337016	0.811161	0.00643199	0.802016	0.00781887	0.454596	0.194224
Mreg.72159700	0.82347	3.49208e-06	0.504218	0.0267007	0.711756	0.000242873	0.455379	0.0292132	0.501146	0.0121452	0.350526	0.112133	0.496428	0.018178
Pecr.72259424	0.357575	0.320893	0.400892	0.172093	0.6327	0.116348	0.315216	0.494197	0.231919	0.615431	0.0104865	0.992741	0.120585	0.843759
Iars2.185286954	-0.42579	0.182309	-0.23929	0.509823	-0.223164	0.518249	-0.193951	0.602956	-0.0365534	0.971481	0.386298	0.237303	0.0365487	0.927798
Tiprl.165215176	1.43727	5.06397e-07	0.727865	0.05097	0.774571	0.0190676	0.738908	0.0260611	0.694413	0.0365013	0.326862	0.366751	0.186915	0.688697
Dhx9.153456013	-0.423319	0.0503722	-0.455557	0.0462611	-0.0971363	0.800085	-0.158093	0.587977	-0.400691	0.10168	-0.318671	0.189733	-0.0708122	0.843578
Mettl13.162533923	-0.0665606	0.913651	0.0953329	0.502617	0.101907	0.795639	0.2083	0.650653	-0.238688	0.594043	-0.455293	0.259658	-0.449401	0.253482
Prrc2c.162672035	0.0291601	0.945432	0.391865	0.0618713	0.169049	0.5703	0.105298	0.747533	0.158608	0.55048	0.0855624	0.822796	0.23224	0.404468
Ddx18.121554091	-0.666643	0.068414	-0.906207	0.00388129	-0.840826	0.0283183	-0.572234	0.142268	-0.715159	0.0515041	-0.351545	0.419856	-0.358099	0.398822
Actr3.125393161	-0.55321	0.0301969	-0.453786	0.0344867	-0.336217	0.244103	-0.423076	0.120588	-0.332164	0.253396	-0.251939	0.375894	-0.157427	0.64455
Prdx6.161241801	0.608143	0.0126019	1.02558	2.72968e-06	0.570319	0.0219561	0.740744	0.00229411	0.44244	0.0897842	0.450158	0.0708598	0.245353	0.472246
Suco.161817094	0.989808	0.000247265	0.630559	0.0186432	0.893544	0.00251181	0.930363	0.00127338	1.10824	6.81456e-05	0.646763	0.036196	0.588584	0.0665178
Tsn.118300163	0.013577	0.963903	0.131623	0.468588	0.17116	0.669735	0.0620179	0.89094	-0.0396218	0.965679	-0.436592	0.216273	-0.393381	0.285755
Tsn.118300863	0.169661	0.454549	0.636565	0.000127333	0.324485	0.151536	0.324398	0.140359	0.136499	0.55048	0.0786893	0.734458	0.156812	0.548914
Gli2.118834385	-0.105925	0.902005	-0.263323	0.353057	-0.497466	0.311594	0.0808075	0.887469	-0.214931	0.709642	-0.269371	0.593954	0.167746	0.809409
Trip12.84724551	-0.0867206	0.70758	-0.00836932	0.773235	-0.116909	0.56844	-0.104832	0.62587	-0.0121918	0.977508	0.140981	0.532368	0.0256096	0.951256
Sumo1.59639798	-0.169516	0.411805	-0.0428743	0.98141	-0.0718469	0.775129	-0.129892	0.573541	-0.201048	0.383045	-0.183306	0.385779	-0.0418539	0.87997
Nvl.181093207	0.0705756	0.882159	-0.185752	0.688553	0.151757	0.719321	0.0903459	0.838395	0.108237	0.778214	0.0523276	0.906891	-0.0118263	0.973279
Atp1b1.164437357	-0.279736	0.286357	0.120123	0.574058	-0.0629161	0.81018	-0.0156292	0.937896	0.0157997	0.95518	-0.00361557	0.960297	-0.145882	0.628707
Arpc2.74268213	-0.239176	0.244351	-0.103112	0.827237	-0.116113	0.614092	0.0066414	0.943246	-0.199897	0.415562	0.195656	0.270977	0.0763458	0.722108
Pnkd.74287453	-0.198975	0.528645	0.32431	0.194415	-0.232142	0.47181	0.0639995	0.820044	-0.0854876	0.860491	-0.004991	0.967628	-0.0340713	0.94984
Pnkd.74353692	0.79347	0.00542953	1.24414	8.51841e-06	1.01505	0.000706299	0.511564	0.132142	0.613946	0.0565049	-0.12675	0.740292	0.107872	0.84813
Copa.172122332	-0.398791	0.232331	-0.414134	0.117138	-0.228161	0.520146	-0.390273	0.269866	-0.288071	0.457466	0.0810765	0.865114	0.0192623	0.999822
Gpatch2.187351429	0.334184	0.519458	0.564895	0.0720668	0.497003	0.394986	0.350987	0.561399	0.471538	0.378309	0.354926	0.533187	0.103021	0.911046
Cyb5r1.134411738	1.04621	0.000498937	0.856896	0.00611258	0.620068	0.104779	0.627774	0.0880207	0.459656	0.236664	0.450185	0.262695	0.121282	0.850733
Adipor1.134432349	-0.528265	0.135614	-0.499429	0.0971321	-0.407924	0.288005	-0.56178	0.105101	-0.730612	0.0297364	-0.736525	0.0170741	-0.749786	0.0217634
Ivns1abp.151364445	0.53794	0.0301969	0.313221	0.180269	0.191904	0.665012	0.367015	0.239219	0.132887	0.734264	0.138949	0.71855	-0.422747	0.138246
Trmt1l.151458183	-0.0897631	0.810424	-0.252336	0.464291	0.361957	0.335986	0.259434	0.492609	0.853956	0.00512158	1.18089	4.02599e-05	0.852579	0.00601245
Fam129a.151719347	-0.111888	0.761284	-0.168618	0.912641	0.157365	0.692549	-0.536394	0.12574	-0.286479	0.474007	-0.129148	0.732223	-0.554136	0.11203
Lypla1.4846737	-0.458319	0.0717038	-0.344501	0.605282	-0.11047	0.733114	-0.106065	0.747902	-0.00397405	0.979782	0.18552	0.616269	0.0861502	0.870458
Tcea1.4897909	-0.39781	0.254097	-0.853232	0.00153534	-0.671221	0.0400458	-0.989949	0.000928697	-0.665231	0.039722	-0.614702	0.053902	-0.739605	0.018109
Atp6v1h.5162549	-0.180292	0.540451	-0.553057	0.0313098	-0.158258	0.638835	-0.103253	0.804666	0.0398998	0.887884	0.0466475	0.908204	0.206285	0.593363
Acbd6.155572287	-0.916509	0.0200311	-0.691455	0.241339	-0.630849	0.173468	-0.741204	0.0872156	-0.826554	0.0559475	-0.964719	0.0191465	-0.583945	0.188063
Acbd6.155687233	-0.756012	0.0150641	-0.377399	0.175223	-0.499324	0.11746	-0.429385	0.22939	-0.470864	0.193172	0.111498	0.727968	0.0287727	0.961733
Tprn.25269886	-0.322669	0.413535	-0.157572	0.955753	-0.380686	0.255146	-0.356942	0.294959	0.0601562	0.884088	0.108654	0.799476	0.0052433	0.969687
Zranb3.127954434	-1.20165	2.92023e-06	-0.818825	0.00290332	-0.669792	0.0172156	-0.92706	0.000580236	0.0225091	0.938717	0.182584	0.574996	-0.105065	0.785392
Mcm6.128331840	-0.0654466	0.90568	-0.220267	0.194793	-0.183229	0.450899	-0.155086	0.533025	-0.0606834	0.866127	-0.00781589	0.975678	-0.0989379	0.73167
Dars.128363957	-1.10026	7.02835e-08	-0.703642	0.000671356	-0.622382	0.00711912	-0.809466	0.000220157	-1.09799	2.87533e-07	-0.786431	0.000269063	-0.302289	0.260339
Tomm40l.171219488	-0.141016	0.743686	-0.448403	0.371168	-0.331353	0.423856	-0.989088	0.00669011	-0.414413	0.313259	-0.174529	0.71948	-0.130748	0.824059
Ndufs2.171235108	0.0785187	0.667708	0.157676	0.401017	-0.0533285	0.792598	-0.0398077	0.836161	0.0630185	0.723073	0.246695	0.103224	0.225991	0.192075
Degs1.182276218	-0.244216	0.247757	-0.0494446	0.683429	-0.35308	0.0710891	-0.312039	0.128383	-0.310504	0.139545	-0.172621	0.457271	0.0903125	0.76462
Fbxo28.182315438	-0.0884105	0.85115	0.177639	0.582921	-0.235207	0.50568	0.205434	0.600402	0.198548	0.579372	0.252516	0.477977	0.0190977	0.986583
Capn2.182467509	-1.29274	1.06982e-07	-1.20805	6.60717e-07	-1.12579	3.12652e-06	-1.01364	2.45775e-05	-1.46485	6.37091e-10	-1.07554	6.56164e-06	-0.818533	0.00135927
Etl4.20810535	0.453539	0.0838732	0.407723	0.196595	0.225119	0.491081	0.439858	0.135324	0.496447	0.079747	0.47005	0.097509	0.277731	0.407812
Thnsl1.21213734	-0.00595427	0.99248	0.0806217	0.850914	-0.186967	0.675926	-0.39604	0.317171	-0.448719	0.273767	-0.0149088	0.964473	0.288097	0.525822
Rnf2.151469776	-0.226272	0.34719	-0.271681	0.443243	-0.275314	0.271947	-0.270429	0.309815	-0.483347	0.0570956	-0.391451	0.112914	-0.378413	0.174208
Rnf2.151470768	-0.325003	0.443595	-0.265266	0.630236	-0.363675	0.472095	-0.115598	0.816293	-0.438631	0.316284	-0.518569	0.176857	0.208743	0.733832
Tsen15.152370987	-0.0120177	0.909211	0.0270204	0.763827	-0.0971987	0.907602	-0.0592331	0.944981	0.199049	0.591518	-0.150781	0.778659	-0.21957	0.656247
Farsb.78425335	-0.654105	0.000358602	-0.225016	0.536348	-0.464187	0.0150012	-0.336712	0.108608	-0.188018	0.417342	0.149958	0.554555	0.137645	0.659576
Ppfia4.134297038	0.546269	0.496627	0.650165	0.207134	0.170781	0.872746	0.205192	0.864667	-0.000553036	0.992341	-0.843543	0.281383	-0.229249	0.850969
Tmem183a.134346346	-0.271348	0.384282	0.258538	0.181029	0.30283	0.481364	0.179733	0.706871	0.224778	0.60841	0.0791069	0.897194	-0.303045	0.410459
Tmem183a.134348011	0.47352	0.0334164	0.208106	0.676979	0.150801	0.611016	0.0400633	0.944054	0.130477	0.688484	0.282263	0.295544	0.139284	0.688697
Rps6kc1.190773128	0.308438	0.395436	-0.354412	0.52897	0.4625	0.245432	0.408331	0.266853	0.24008	0.520871	0.193369	0.672373	0.746985	0.0271314
Mfsd7b.191006098	0.464177	0.229492	0.20291	0.635419	0.790647	0.0207734	0.594426	0.0865684	0.45865	0.201309	0.383759	0.343901	0.0503274	0.961614
Diexf.193107537	-0.553037	0.184072	-0.74549	0.058175	-0.50099	0.230533	-0.436568	0.314216	-0.438188	0.317995	-0.400384	0.360332	-0.40671	0.339672
Fh1.175601627	-0.206078	0.393386	-0.680405	0.00112868	-0.0183566	0.951084	-0.101899	0.74345	-0.093696	0.75745	0.24668	0.385242	0.0117922	0.991462
Dusp12.170874437	-0.160916	0.370469	-0.0988896	0.545915	-0.133798	0.468738	-0.159957	0.422112	-0.0963419	0.654962	0.150213	0.476039	0.216861	0.253482
Fn1.71585772	-0.55184	0.00560825	-0.749342	0.000823077	-0.542547	0.00706594	-0.49973	0.0140624	-0.216646	0.375944	0.119505	0.704606	0.52062	0.0160444
Cacfd1.27021091	0.506832	0.176373	0.841741	0.00343825	0.714628	0.0413502	0.581183	0.115163	0.399805	0.318898	-0.164497	0.670147	0.0476986	0.972833
Cenpf.189642229	1.26239	0.000350666	1.22307	0.000639206	0.934188	0.0175405	0.818402	0.0486986	0.853841	0.0363317	0.951151	0.0201969	0.911251	0.0221446
Smyd2.189880743	-0.511612	0.220707	-0.294926	0.448106	-0.436858	0.320022	-0.235527	0.612797	-0.123899	0.785027	-0.0616785	0.883399	0.0947092	0.863793
Fbxw5.25505470	0.0740857	0.817825	0.23679	0.227657	0.193262	0.62264	0.384029	0.307178	0.144319	0.679476	0.406531	0.266813	0.160762	0.743908
Pdss1.22940264	-0.816321	0.00474472	-0.756367	0.00844006	-0.569775	0.0842534	-0.76088	0.0115797	-1.01154	0.000647656	-1.01218	0.000382042	-0.960206	0.000943317
Rrp15.186721336	-0.709348	0.00106303	-0.563604	0.0579305	-0.544871	0.0213606	-0.644174	0.00478878	-0.554557	0.0206413	-0.325064	0.190085	-0.369453	0.158345
Kctd3.188971417	-0.295626	0.360134	-0.184461	0.653911	-0.157663	0.640943	-0.237851	0.543986	0.0524139	0.865512	0.260116	0.474501	-0.0326112	0.952664
Nudt5.5868739	-0.0909998	0.795055	-0.0328742	0.956434	-0.10942	0.638835	-0.0329358	0.939699	-0.0207857	0.9728	0.0988942	0.690792	0.0957924	0.765104
Commd3.18676221	0.223876	0.52786	0.298283	0.238004	0.110756	0.73339	0.275316	0.456299	0.151854	0.640144	-0.0925037	0.895578	0.378139	0.32787
Msc.14753595	-0.226031	0.664455	-0.577148	0.155612	-0.422591	0.311453	-0.389851	0.340538	-0.36289	0.388378	0.410854	0.412858	0.594203	0.201181
Tor1aip2.156053736	0.0489992	0.815822	-0.552588	0.0210441	-0.0795466	0.772863	0.0498411	0.871059	0.245039	0.355461	0.142158	0.583653	0.425286	0.104942
Gm10031.156525572	0.618584	0.279412	1.22438	0.000470359	1.31495	0.00706594	1.23205	0.0126629	0.968756	0.0528137	0.665174	0.227926	0.961746	0.0642507
Abl2.156649619	0.101871	0.749322	0.199475	0.445312	-0.0161772	0.981499	0.17065	0.616267	-0.0857504	0.838858	-0.105077	0.819765	0.185581	0.560533
Mrps14.160200072	-0.151325	0.743779	0.0129309	0.868583	-0.248768	0.535247	-0.0869917	0.857781	-0.468251	0.188107	-0.626149	0.0511759	-0.0848274	0.850875
Rc3h1.160974976	0.651727	0.0368813	1.03073	0.00132269	0.765011	0.0234798	0.985838	0.00169695	0.803495	0.0105409	0.512183	0.161843	0.632148	0.0630748
Cenpl.161086329	0.698235	0.0140145	0.613396	0.087099	0.323277	0.396943	0.546077	0.0802044	0.796225	0.00608525	0.444959	0.169257	0.245257	0.523031
Eif4e2.87228064	-0.286647	0.36826	-0.0271764	0.722752	-0.623808	0.0121538	-0.622595	0.0130412	-0.578261	0.0253101	-0.776235	0.00146507	-0.340584	0.219996
Eif4e2.87240488	-0.507062	0.229332	0.289553	0.113743	0.280629	0.555075	0.0800807	0.89611	-0.0406223	0.93351	0.104938	0.855825	0.3751	0.42708
Gigyf2.87450810	-0.0860501	0.772333	-0.495223	0.151204	0.251011	0.360335	0.210876	0.471205	0.0912897	0.750608	0.418126	0.116015	0.136054	0.679345
Agps.75929647	-0.518228	0.257676	-0.500591	0.132203	-0.469238	0.292779	-0.412315	0.365948	-0.491022	0.283115	-0.0632796	0.944239	0.103702	0.857647
Rbm45.76383767	-0.667184	0.0118598	-0.742013	0.00867554	-0.716899	0.0134878	-0.688292	0.0190536	-0.63677	0.0392877	-0.224611	0.522006	-0.145637	0.688697
Trp53i11.93201757	0.688149	0.040779	0.604052	0.161476	0.229506	0.547753	0.183559	0.675298	-0.110116	0.802378	-0.533682	0.113288	0.101623	0.858022
Pacsin3.91264680	0.966943	0.00956016	1.19454	0.0016924	0.900555	0.0374436	0.78165	0.0764774	1.04317	0.0116091	0.540384	0.257842	0.346252	0.52026
Arfgap2.91276930	0.693863	0.040779	0.600183	0.134354	0.701581	0.0583497	0.450381	0.255161	0.410269	0.283316	-0.0230802	0.969535	0.378614	0.366237
Abl1.31803538	-0.192197	0.747748	-1.24366	0.0115814	-0.0616204	0.919778	-0.137143	0.820396	-0.297941	0.593491	-0.585917	0.166597	-0.118773	0.837792
Aamp.74280096	0.804568	0.00430616	0.369345	0.50343	0.705542	0.0317245	0.508668	0.128383	0.781894	0.0107859	0.520038	0.105083	0.411843	0.259267
Usp37.74435760	0.820267	0.00270041	0.0631532	0.974296	0.739992	0.0150284	0.489282	0.132694	0.699372	0.0196013	0.673825	0.0218125	0.203612	0.627619
Epc2.49551186	0.529895	0.0913918	0.107457	0.856182	0.245789	0.559257	0.351123	0.352876	0.274203	0.484032	0.312768	0.420884	0.000152756	0.951256
Dbi.120113543	0.0747206	0.832291	0.514332	0.00338539	0.411013	0.101766	0.303376	0.208036	0.261808	0.274068	-0.0376537	0.914051	-0.0161336	0.947333
Asnsd1.53344893	-0.377069	0.377677	-0.63239	0.0590978	-0.620778	0.0840386	-0.561543	0.105281	-0.582318	0.0927809	-0.299844	0.399174	-0.109396	0.843578
Trak2.58900706	1.21397	0.00321817	1.26242	0.0185096	0.710094	0.133424	0.928154	0.0453348	0.708646	0.140226	0.395079	0.413525	0.580484	0.251408
Pex19.172135284	0.624158	0.134008	0.409615	0.135801	0.824844	0.068648	0.440681	0.378671	0.559283	0.22504	0.00866853	0.995608	0.183745	0.795994
Dcaf8.172196393	0.180178	0.652725	0.300049	0.211241	0.543338	0.183552	0.48662	0.217567	0.831324	0.0157769	0.536377	0.149905	0.373105	0.410459
Eloc.16643020	0.120566	0.677416	-0.295746	0.373147	-0.0265276	0.916616	0.0686012	0.877361	-0.128449	0.83393	-1.00522	0.00402361	-0.159798	0.791272
Eloc.16643520	-0.201645	0.557677	-0.740923	0.0241198	-0.166183	0.807208	-0.299583	0.552431	-0.392854	0.397404	-0.150868	0.801416	-0.172543	0.778824
Smap1.23846093	-0.0954302	0.857912	-0.283671	0.521881	-0.200974	0.552731	0.103117	0.734725	0.0557481	0.827886	0.163441	0.580267	0.209079	0.453028
Sdhaf4.23996194	0.171052	0.590735	-0.462512	0.117925	0.0247963	0.986691	0.171512	0.656795	0.0125934	0.967172	0.195128	0.588708	-0.144443	0.724862
Tmem237.59100846	-0.190184	0.537953	-0.297402	0.376005	-0.0753809	0.868527	-0.0789771	0.802288	-0.167103	0.582399	0.111181	0.78252	0.11221	0.789062
Als2.59163180	-0.11941	0.875854	-0.157402	0.592915	-0.308591	0.418517	0.00129297	0.989809	0.127665	0.70714	0.196152	0.577407	0.696572	0.0192464
Eef1b2.63179658	-0.265016	0.0425063	-0.216039	0.0960732	-0.251319	0.0443914	-0.320433	0.0123721	-0.312809	0.0185001	-0.469574	0.000155243	-0.355416	0.0046818
Prpf40a.53139413	0.369577	0.284966	-0.0518021	0.913338	0.22416	0.642027	0.485215	0.265435	0.0753426	0.901441	0.463254	0.316107	-0.472585	0.248675
Ly75.60292358	-0.875054	8.30701e-05	-0.77386	0.00114944	-0.758781	0.000468535	-0.458409	0.0580839	-0.595628	0.0122687	0.177322	0.532036	0.597343	0.0134841
Psmd5.34852544	-0.345142	0.117788	-0.700017	0.00078508	-0.092861	0.710216	-0.0696615	0.827999	-0.0937947	0.772269	0.213864	0.395447	0.101948	0.77227
Spout1.30173722	0.294105	0.214104	0.223597	0.231722	0.105714	0.729621	0.0616346	0.871719	0.0352653	0.922998	-0.132356	0.652619	0.109841	0.760868
Sh3glb2.30345059	0.0629872	0.836055	0.220709	0.330761	-0.0210381	0.954082	-0.0757656	0.832525	-0.0308456	0.950926	-0.206844	0.490764	-0.172763	0.581026
Crls1.132866151	-0.0344885	0.875813	-0.382893	0.183006	-0.0988136	0.809321	-0.211574	0.623046	-0.3497	0.361062	-0.312276	0.40759	-0.427913	0.265779
Ssb.69871509	0.0697601	0.994756	-0.162432	0.444305	0.0900531	0.965494	-0.115676	0.677817	-0.235024	0.429387	-0.215321	0.418855	-0.39078	0.201181
Ubr3.70022165	-0.0413687	0.938849	0.0647351	0.950953	0.020516	0.953947	-0.0394132	0.9193	0.261317	0.555471	0.148868	0.767225	0.217088	0.675528
Ubr3.70022544	1.15928	0.0153039	0.433567	0.645909	0.755122	0.215326	0.747391	0.183316	0.845934	0.117119	1.01374	0.0518239	-0.116346	0.869322
Tyro3.119818103	-0.150946	0.604297	-0.511035	0.0768533	-0.149405	0.634978	-0.38802	0.135826	0.222026	0.467221	0.207025	0.505442	0.844183	0.000467827
Mga.119967747	-0.110538	0.760478	0.107491	0.526401	0.307682	0.480876	0.363256	0.365685	0.0715816	0.876605	0.114078	0.848727	-0.284418	0.495383
Gpat2.127436092	-0.42195	0.146424	0.028942	0.609285	-0.372479	0.245277	-0.251786	0.473645	-0.34983	0.284783	-0.549758	0.0613737	0.122286	0.699469
Mrps5.127603986	-0.457312	0.219147	-0.618971	0.0180269	-0.264263	0.467914	-0.267119	0.493224	-0.302937	0.433378	-0.29911	0.452864	-0.249654	0.531852
Gpr107.31214609	0.298783	0.570101	0.561375	0.048416	0.190925	0.815976	0.0387474	0.995124	0.284965	0.620962	0.128531	0.894326	-0.218572	0.64542
Gpr107.31216567	0.282385	0.394897	0.784335	0.00109995	0.541104	0.103635	0.657506	0.0391768	0.638913	0.0405147	0.73361	0.0172459	0.566114	0.0959218
Fam102a.32569757	0.106325	0.833992	0.534975	0.0585527	0.319187	0.555981	0.212589	0.692521	-0.188551	0.72452	0.105774	0.847755	0.0945185	0.880271
Dpm2.32573573	0.116175	0.672799	0.131145	0.534014	-0.140137	0.729386	-0.233273	0.437933	-0.213382	0.492655	-0.520666	0.0366909	-0.28865	0.350957
Rabgap1.37566437	0.148216	0.5039	0.102705	0.937494	0.263908	0.363746	0.610972	0.0057685	0.451868	0.0488707	0.487309	0.031461	0.581578	0.0119034
Wdr26.181173481	-0.815673	0.022578	-0.497617	0.294017	-0.341375	0.417789	-0.330844	0.471477	-0.0249206	0.985879	-0.0387369	0.931739	-0.162635	0.782692
Lbr.181815587	-0.0618542	0.736819	-0.182598	0.178797	-0.281694	0.0700755	-0.0654164	0.699249	-0.0474645	0.801794	0.0949371	0.66187	0.257418	0.140241
Nup214.32052370	-0.480973	0.0162147	-0.730019	0.000461715	-0.699624	0.000315469	-0.555934	0.00637709	-0.503262	0.0151738	-0.307614	0.163522	-0.44516	0.0397572
Prrc2b.32232853	0.39892	0.178993	0.464532	0.225191	0.178831	0.62305	0.110154	0.777746	0.116083	0.732305	0.122125	0.764644	0.237645	0.543279
Mtx2.74876748	-0.785507	0.00490193	-1.0203	0.000201533	-0.558946	0.088222	-0.727043	0.0184451	-0.857844	0.00477397	-0.848466	0.00379812	-0.469347	0.163543
Mrps2.28470651	0.0650901	0.912914	-0.251583	0.644768	-0.364857	0.316463	-0.968516	0.0122075	-0.902339	0.020192	-1.19932	0.00138756	-1.03051	0.00781177
Mrps2.28471177	-0.52068	0.00043875	-0.25509	0.0789585	-0.335069	0.0305539	-0.304774	0.0622352	-0.362603	0.0262038	-0.155446	0.370212	-0.00101936	0.959682
Ralgds.28553082	0.295469	0.458925	-0.0639733	0.940743	0.476714	0.273469	0.333093	0.456075	0.202684	0.679186	0.55805	0.141216	0.710961	0.0536875
Tanc1.59845715	0.0681494	0.832099	0.200373	0.733407	0.151238	0.737579	0.172125	0.633555	-0.0354215	0.933991	0.0595703	0.909691	0.0792474	0.891245
March7.60249210	0.348177	0.205907	0.348786	0.158092	0.369775	0.255238	0.331649	0.316843	0.173675	0.59924	0.336242	0.337486	0.0677948	0.875075
Setx.29182473	-0.164797	0.683501	-0.215687	0.409489	-0.207668	0.690884	-0.31599	0.473526	-0.387926	0.375183	-0.262496	0.534746	0.0419085	0.976315
Med27.29524790	-0.0344752	0.902005	0.140687	0.313226	0.392689	0.259848	0.313845	0.363333	0.350586	0.273219	0.321483	0.325437	0.0398808	0.946948
Rapgef1.29740363	0.200283	0.406657	0.00459411	0.943236	0.236026	0.377249	0.263024	0.328373	-0.109357	0.655453	-0.0405869	0.871235	0.10376	0.796173
Gorasp2.70691440	0.225989	0.476236	0.28901	0.366325	0.0111812	0.945543	0.166305	0.618412	-0.0317158	0.967925	0.0075599	0.976348	-0.225986	0.479249
Gorasp2.70691726	-0.233907	0.437808	-0.104743	0.809442	-0.198182	0.612526	-0.0186619	0.972735	-0.369582	0.200878	-0.509765	0.0437707	-0.306071	0.278482
Itga6.71858427	0.189659	0.524853	-0.761407	0.0024432	-0.0493637	0.885611	-0.152184	0.660172	-0.124276	0.730369	0.152272	0.708326	0.119165	0.793834
Pdk1.71901983	-1.38935	2.2548e-05	-1.1609	9.13696e-05	-1.4884	3.78653e-06	-0.986437	0.00424021	-0.981221	0.00512746	-0.407739	0.345223	-0.375456	0.401664
Ube2e3.78920715	0.127495	0.585682	0.0547347	0.797357	-0.0331661	0.889165	-0.147065	0.576953	-0.0417403	0.870573	-0.0726467	0.784755	-0.210089	0.383723
Aar2.156568156	0.182054	0.653189	-0.262698	0.582921	0.283832	0.534698	0.278711	0.488747	-0.0747507	0.908744	-0.0809379	0.882953	-0.207921	0.651702
Ralgapb.158499253	0.475344	0.0449272	0.257934	0.331241	0.49841	0.0786471	0.419085	0.118626	0.641764	0.00842102	0.81502	0.000551868	1.23574	3.76636e-08
Actr5.158639211	0.473432	0.165043	0.869565	0.000643665	1.02956	0.00270292	1.11295	0.000664164	1.10813	0.000611897	1.2783	4.09648e-05	1.36075	2.15483e-05
Rprd1b.158077319	-0.137329	0.804583	-0.249396	0.73766	-0.278938	0.525485	-0.396598	0.389589	-0.159583	0.784165	-0.372539	0.416717	-0.948173	0.011754
Sys1.164464969	0.317813	0.160594	0.0850385	0.771226	-0.0466349	0.943616	-0.350165	0.273205	-0.226233	0.534442	-0.466279	0.115634	-0.620645	0.0303999
Mtch2.90865393	0.205678	0.410015	0.131033	0.528114	0.153797	0.74237	0.0842966	0.837929	0.300622	0.276284	0.442779	0.0661683	0.307661	0.289478
Celf1.91019497	0.135933	0.487761	0.0785152	0.783596	-0.0543942	0.840633	-0.109853	0.677463	-0.0480732	0.90119	-0.175549	0.460388	-0.0969291	0.748588
Rab22a.173702184	0.209463	0.60578	0.0149565	0.582921	0.171731	0.742422	0.283508	0.525115	0.178315	0.659726	0.479754	0.22246	0.0866215	0.894442
H3f3a.180802812	-0.453375	0.0241842	-0.437596	0.0426992	-0.264557	0.258933	-0.291792	0.222716	-0.420055	0.0647223	-0.400549	0.0710192	-0.195845	0.451087
Dab2ip.35730994	0.406311	0.0889528	0.180507	0.339783	0.524108	0.0504473	0.437499	0.100616	0.318051	0.261661	0.0545839	0.9185	0.201685	0.546993
Mrrf.36189593	-0.776021	0.00524762	-0.601806	0.0936881	-0.808209	0.00933286	-0.817145	0.00883728	-0.575657	0.0842854	-0.771598	0.014114	-0.416841	0.251976
Plekha3.76696830	0.571011	0.0550731	0.356165	0.553816	0.127897	0.66028	0.288999	0.452987	0.224984	0.535303	0.228922	0.545413	0.381715	0.298019
Smg7.152837352	0.0148226	0.966361	0.470618	0.159992	0.732317	0.234916	0.8091	0.157868	0.507017	0.424303	0.344012	0.605594	0.205951	0.804763
Lamc1.153219171	-0.657864	0.0204858	-0.847714	0.00169873	-0.407656	0.241631	-0.424094	0.217567	-0.307146	0.400018	0.155249	0.666422	0.403936	0.214879
St6galnac6.32620809	0.236065	0.562324	0.124819	0.769237	0.261578	0.598639	0.380505	0.337186	-0.0513595	0.89416	0.0613239	0.884321	0.0679189	0.904361
Ak1.32635058	0.396353	0.0767628	0.670388	0.0034185	0.555208	0.018304	0.35516	0.158137	-0.067678	0.852997	-0.34011	0.195683	-0.306666	0.240805
Edf1.25562082	-0.162131	0.615872	0.24741	0.129589	0.113082	0.821102	0.0107474	0.979685	0.0974971	0.759315	0.0888898	0.745187	0.0782631	0.850136
Rif1.52122381	-0.05098	0.864742	-0.503309	0.0406864	-0.153915	0.633362	-0.0925464	0.806856	0.112121	0.730003	0.448028	0.162244	0.245074	0.494617
Fmnl2.53133803	-0.3315	0.352738	-0.101584	0.649821	-0.388897	0.350739	-0.104716	0.841117	-0.286479	0.567879	-0.491871	0.233844	0.0023465	0.99161
Immp1l.105965558	-0.578273	0.0694945	-0.719049	0.0255382	-0.603187	0.104798	-0.92898	0.00564003	-0.487905	0.207156	-0.554109	0.132355	-0.112777	0.809409
Arpc5l.39015593	0.70657	0.000306166	0.374723	0.131099	0.469316	0.0508128	0.275458	0.282479	0.547423	0.0118322	0.242141	0.345582	0.184284	0.548221
Arpc5l.39015872	0.679772	0.0490622	0.496758	0.331254	0.534922	0.184766	0.164702	0.728576	0.285707	0.474668	-0.241893	0.609031	-0.199081	0.735923
Ccdc34.110044836	-0.147462	0.824765	-0.312797	0.336937	-0.317451	0.517875	-0.32936	0.484761	-0.104499	0.850792	0.0366257	0.902244	-0.0291248	0.947333
BC052040.115778768	0.369004	0.234812	-0.0402113	0.869333	-0.25277	0.484418	-0.297107	0.369381	0.26812	0.484344	0.0546781	0.940365	0.191513	0.700851
Knstrn.118834647	0.0956459	0.666672	-0.187168	0.507226	0.0725851	0.797678	-0.175303	0.487933	0.277972	0.230972	0.0844951	0.796965	0.118963	0.689982
Dnajc10.80354055	0.0789117	0.901951	-0.0919307	0.704862	0.230485	0.690005	0.293135	0.550524	0.399959	0.358616	0.704779	0.0647214	0.421786	0.343792
Aven.112631255	-0.435804	0.0735614	-0.407927	0.0589473	-0.724685	0.000716526	-0.629514	0.00417521	-0.652727	0.00391239	-0.183186	0.478951	-0.228381	0.392806
Commd9.101901646	-0.0222414	0.965701	0.505979	0.0722956	-0.34157	0.361469	-0.122544	0.791936	-0.357994	0.368584	-0.84996	0.00601192	-0.996266	0.00134798
Ppig.69750613	0.131917	0.824316	-0.279755	0.398715	0.0423853	0.992572	-0.0979443	0.764333	-0.23406	0.523041	-0.208085	0.490764	-0.485976	0.159635
Phospho2.69797222	0.512575	0.0742504	0.344985	0.327346	0.231353	0.532004	0.373903	0.275173	0.642395	0.0343011	-0.00644195	0.979637	0.164299	0.728758
Nup160.90736428	-0.531101	0.0806359	-0.405158	0.197848	-0.188709	0.661011	-0.14188	0.734725	-0.166867	0.700928	-0.153753	0.661521	0.00424172	0.980413
Fnbp4.90780474	-0.388971	0.297973	-0.101314	0.742648	-0.00754674	0.977353	-0.124468	0.818826	-0.0361775	0.96778	-0.377268	0.369565	0.312643	0.487245
Enah.181896635	-0.467688	0.235892	0.267674	0.6853	0.0264321	0.987467	0.0280992	0.963229	0.0479702	0.914231	-0.193169	0.664417	0.784818	0.0292934
Enah.181903208	-0.246889	0.284849	-0.20485	0.496088	-0.579431	0.0064538	-0.394761	0.0659528	-0.297855	0.20012	-0.309818	0.16819	0.0655702	0.833192
Enah.181903874	0.0742784	0.819401	0.275622	0.709699	-0.319117	0.290152	-0.293721	0.339928	-0.119689	0.709353	-0.169264	0.590124	0.245252	0.567275
Enah.181905760	-0.899838	0.000102099	-1.10845	3.15557e-06	-1.09401	2.69983e-06	-0.642434	0.00890961	-0.968044	3.65663e-05	-0.793657	0.000761581	-0.667952	0.00657833
Ckap5.91620665	-0.155883	0.692863	-0.518567	0.155104	-0.242686	0.512909	-0.0937205	0.838001	-0.295177	0.479367	-0.10945	0.741029	-0.134475	0.766953
Nup35.80658903	-0.620207	0.0176883	-0.551877	0.0201575	-0.582455	0.0364294	-0.570911	0.0304664	-0.486676	0.0775827	-0.589456	0.0241915	-0.687161	0.00789483
Haus2.120621562	0.147866	0.808018	0.00780568	0.749587	0.345681	0.472075	0.186671	0.72914	-0.374296	0.3826	-0.264341	0.508033	0.00145747	0.988249
Arhgap1.91672320	-0.0243505	0.98851	-0.0329751	0.853793	-0.103275	0.791866	0.138458	0.693072	0.17293	0.597129	0.300246	0.344991	0.200921	0.606171
Ambra1.91918849	0.265084	0.476236	0.161076	0.699226	0.371343	0.452039	-0.0486422	0.929942	-0.00618222	0.998371	-0.0984669	0.792877	-0.284325	0.538989
Prrc2b.32234537	0.531765	0.0653416	0.0923707	0.8779	0.323414	0.330977	0.605323	0.0403362	0.767869	0.00690546	0.537683	0.0841331	0.4128	0.220914
Golga2.32307921	0.962989	0.000718455	1.09484	0.000119738	0.763555	0.024078	1.01725	0.000696597	0.966008	0.0013976	0.952613	0.00146507	0.977398	0.00142557
Ciz1.32378313	0.387133	0.345703	0.960393	0.00517358	0.896305	0.0327207	0.592198	0.188223	0.679142	0.102596	0.524202	0.288058	0.462375	0.366183
Ptges2.32402741	-0.0425874	0.842236	-0.286863	0.350653	0.0774743	0.923706	-0.467964	0.223068	-0.450644	0.242709	-0.776251	0.0227662	-0.742723	0.044112
Gpd2.57367673	-0.216792	0.441999	0.0236396	0.926193	-0.685949	0.0081594	-0.347015	0.222538	-0.547283	0.0419478	-0.854181	0.000493127	-0.309374	0.292853
Naa20.145916425	-0.606776	0.00365705	-0.336275	0.22552	0.0845344	0.807838	-0.110518	0.716514	-0.268374	0.320755	-0.326661	0.177782	-0.1993	0.495998
Hnrnpa3.75666122	0.243635	0.42021	0.148962	0.865307	0.0154162	0.950168	-0.123598	0.646201	-0.331049	0.216144	-0.410294	0.0995394	-0.39796	0.141134
Hnrnpa3.75669407	1.17824	0.000178728	1.08051	0.0027321	1.14245	0.000315469	1.32447	2.24319e-05	1.01293	0.00166163	0.608803	0.081898	0.627973	0.0820836
Nop56.130279313	0.0292553	0.999205	0.112359	0.637635	0.128619	0.771674	0.000275588	0.934993	-0.137704	0.590978	-0.194189	0.435945	-0.140892	0.56794
Cbfa2t2.154539412	0.212331	0.550058	0.637382	0.0869272	0.143071	0.749342	0.326642	0.380421	0.326707	0.399512	0.526496	0.13283	0.149621	0.725581
Dync1i2.71263302	-0.51288	0.0356231	-0.238255	0.306464	-0.667045	0.00960428	-0.348048	0.201922	-0.0500223	0.901441	0.232643	0.44002	0.282159	0.350141
Hat1.71441622	0.218541	0.442072	0.14957	0.978965	-0.0224069	0.981596	-0.117024	0.752542	-0.035521	0.942798	-0.250586	0.439502	-0.233855	0.511802
Platr26.71730966	-0.418974	0.201693	-0.0512846	0.702149	-0.179016	0.588857	-0.237779	0.524674	-0.145517	0.728545	-0.140557	0.716013	0.0239751	0.956278
Fam210b.172352947	-0.0690076	0.870392	0.213024	0.646726	-0.196811	0.62416	-0.167843	0.750231	-0.0190013	0.9961	-0.361166	0.456433	0.254732	0.64455
Usp8.126759314	-0.145266	0.723952	-0.648981	0.0192919	-0.204118	0.678286	-0.1017	0.868682	0.0831457	0.816534	0.816127	0.0109475	0.467968	0.199696
Blvra.127097084	-0.227899	0.508234	0.280941	0.555554	0.291376	0.670843	-0.0791125	0.837955	0.308306	0.556599	0.44821	0.344918	0.0528335	0.949966
Snrnp200.127240452	0.0136897	0.977744	0.0183985	0.588542	0.305203	0.265023	0.397419	0.107948	0.303492	0.223848	0.377133	0.123671	0.302002	0.265779
Manbal.157396763	0.826981	0.0143435	0.592755	0.0782432	0.577204	0.131918	0.653733	0.0925197	0.188163	0.703011	-0.747715	0.0424595	-0.317966	0.462045
Src.157471839	-0.0340714	0.876861	-0.107621	0.836274	0.298013	0.483272	0.314193	0.456299	0.220932	0.608173	0.115264	0.784506	0.653063	0.082543
Nnat.157562525	-0.0120067	0.986929	0.763641	0.0562597	0.120184	0.859594	0.392153	0.327218	0.291714	0.479824	0.175134	0.649083	-0.0916506	0.850136
Ctnnbl1.157891098	-0.487173	0.153246	0.0954427	0.936574	-0.411069	0.294429	-0.0319588	0.951864	-0.160253	0.750734	0.116495	0.761474	0.329612	0.388309
Top1.160722763	0.0101614	0.992275	-0.0158739	0.856524	-0.0841703	0.743556	0.216115	0.52254	0.187128	0.563256	0.403681	0.166563	0.307545	0.289478
Plcg1.160763291	0.480094	0.0478011	0.745425	0.002409	0.676262	0.00937947	0.863832	0.000648166	0.490606	0.0788959	0.717303	0.00547418	0.625536	0.0192308
Nusap1.119649783	0.147788	0.615961	0.460378	0.127774	0.351675	0.217102	0.441399	0.119119	0.54237	0.0379777	0.380724	0.164441	0.519425	0.0645905
Rtf1.119733666	0.676794	0.0225456	0.127899	0.956867	0.130102	0.861516	0.228649	0.621389	0.462214	0.21111	0.53462	0.134717	0.515066	0.161151
Xrn2.147077999	-0.812847	0.0508532	-0.8428	0.0121141	-0.622097	0.167537	-0.484433	0.293972	-0.304857	0.570569	-0.174762	0.745034	-0.331288	0.504373
Eif3j1.122053022	0.535024	0.0239745	0.519164	0.111198	0.289398	0.30285	0.226575	0.458352	0.482871	0.0650373	0.323346	0.257842	0.313396	0.278557
Cdc25b.131198511	1.02855	0.00603781	0.469027	0.112414	0.409328	0.449675	0.119356	0.862006	0.43087	0.36728	0.275162	0.602469	0.414895	0.433981
Mavs.131248024	-0.256058	0.695015	-0.25092	0.532017	-0.322139	0.522984	-0.741041	0.0816465	-0.77482	0.0669123	-0.433239	0.328899	0.0576967	0.889158
Pank2.131296691	-0.225682	0.526228	0.146074	0.688109	-0.487721	0.216559	0.165666	0.668835	0.0860608	0.831081	-0.0954248	0.823348	-0.40268	0.251408
Tbc1d20.152313992	0.337341	0.298688	0.0671264	0.822824	-0.239024	0.680466	0.0342931	0.915954	0.233242	0.547161	-0.087507	0.89642	-0.0666939	0.922933
Zbtb34.33406357	-0.0916075	0.754953	-0.0176229	0.974768	0.00305564	0.983539	-0.13424	0.694728	-0.0355147	0.973177	0.115785	0.735726	-0.0764827	0.843578
Zbtb43.33450541	-0.74133	0.00439029	-0.536459	0.0297884	-0.468833	0.0880776	-0.132078	0.691024	-0.297242	0.349215	-0.0565653	0.873818	-0.045706	0.925955
Rbm18.36116328	0.674568	0.0405896	0.264953	0.635758	0.470558	0.22657	0.111906	0.770995	0.242448	0.534959	-0.167354	0.784506	-0.0702069	0.97287
Chmp4b.154694268	-1.01482	0.0303817	-0.618845	0.679801	-0.258329	0.669735	-0.233819	0.726928	-0.2858	0.667418	-0.121345	0.857845	-0.412861	0.51973
Chmp4b.154694784	-0.107461	0.698513	-0.0695253	0.699345	-0.264399	0.399874	-0.0250812	0.943251	-0.37282	0.18181	-0.192349	0.577869	-0.162168	0.617946
Raly.154867261	-0.428712	0.311858	-0.311041	0.989349	-0.235117	0.626391	-0.360712	0.43033	-0.367228	0.45667	-0.284745	0.56667	-0.492034	0.242798
Traf2.25519108	0.751981	0.0186195	1.36571	3.58792e-07	0.674178	0.0423162	0.773571	0.0215317	0.419986	0.223696	0.0313714	0.919591	-0.2294	0.600238
Phpt1.25573680	0.567376	0.0428981	0.538756	0.0426992	0.514987	0.122578	0.425517	0.190055	0.737585	0.0099331	0.519102	0.0797657	0.451977	0.172896
Rabl6.25583267	-0.674761	0.00530785	-0.488176	0.163126	-0.164545	0.593329	0.0502228	0.878904	-0.329618	0.291175	-0.431204	0.145505	-0.476197	0.0990392
Fam83d.158786637	0.450521	0.101637	0.182618	0.78024	0.270498	0.407427	0.056995	0.880568	-0.00659593	0.988406	0.412078	0.201131	0.439146	0.184752
Dhx35.158858220	0.106027	0.733266	-0.0861869	0.936318	0.592271	0.053903	0.559939	0.0699039	0.157211	0.641645	0.504103	0.115279	0.382432	0.258859
Psmc3.91059438	0.0581452	0.749976	0.309142	0.0402932	0.0731526	0.83296	0.0557569	0.850718	0.00719061	0.942985	0.0409096	0.860238	-0.0526743	0.889086
Gle1.29959432	0.563845	0.0447579	0.214074	0.801088	0.0662916	0.871403	-0.0460826	0.900995	0.320384	0.381128	0.336054	0.354794	0.195119	0.665702
Sptan1.30031450	0.326613	0.0811331	0.201716	0.396263	0.0102833	0.945802	0.219724	0.335339	0.259075	0.212793	0.373592	0.0702656	0.139938	0.610216
Set.30071144	0.155929	0.473867	0.0641772	0.442351	-0.0159291	0.941214	-0.15815	0.550657	-0.148651	0.612863	0.18978	0.450501	0.173208	0.531852
Hspd1.55078083	0.406137	0.144078	0.240675	0.329966	0.223924	0.638723	0.223491	0.582074	0.219236	0.568711	0.30102	0.407814	0.196635	0.652368
Ncoa3.166073242	-0.564688	0.0400609	-0.321401	0.788768	-0.0900631	0.80156	0.0444327	0.933173	-0.0252499	0.966694	-0.0559691	0.900826	0.0731193	0.882092
Dynlrb1.155250277	-0.166116	0.730182	-0.49953	0.131529	-0.178443	0.745045	-0.217342	0.641149	-0.175305	0.724084	-0.351681	0.385242	-0.3651	0.351298
Map1lc3a.155278073	0.273269	0.311134	0.0984296	0.49984	0.137395	0.693131	0.14601	0.664846	0.00931473	0.981873	0.0783019	0.797506	-0.103481	0.771834
Trp53inp2.155389847	0.592886	0.0672649	0.204276	0.871655	-0.18734	0.699159	0.129215	0.807458	0.238924	0.581105	0.247871	0.575893	0.625898	0.0958397
Fam188a.12347515	0.474984	0.216694	0.619259	0.180327	-0.144327	0.855922	0.161187	0.754132	0.376155	0.372922	0.266881	0.577869	0.415769	0.379552
Rsu1.13077263	-0.651236	0.114319	-0.850205	0.0392735	-0.254086	0.67695	-0.446864	0.367048	-0.757789	0.0801238	-0.827661	0.0442572	-0.55661	0.232091
Ywhab.164018587	-0.0374191	0.826541	0.143471	0.375996	-0.186541	0.408355	-0.171406	0.459773	-0.134902	0.605544	-0.143546	0.549334	0.0977283	0.689557
Stk4.164155523	-0.110109	0.628842	0.302673	0.299322	-0.220229	0.335236	0.172896	0.585317	-0.135997	0.575582	0.0108221	0.986723	0.0783962	0.858731
Kif3b.153333389	1.06461	0.00191771	-0.279121	0.574717	0.841738	0.0202494	1.01357	0.00400656	1.03877	0.00289838	0.897037	0.0109596	0.928192	0.00881123
Asxl1.153402099	0.11268	0.826496	-0.151693	0.806567	0.345395	0.325309	0.283472	0.437728	-0.301971	0.434558	0.187235	0.612032	0.226776	0.513041
Asxl1.153404007	-0.152898	0.607583	-0.259892	0.703316	-0.0372377	0.876897	0.143902	0.744057	-0.036172	0.93017	0.201652	0.609819	0.294923	0.477528
Pmpca.26397123	0.175432	0.761422	-0.123962	0.604463	0.319483	0.52937	0.0207828	0.933173	-0.232212	0.75568	0.131789	0.810597	0.0668169	0.911771
Egfl7.26592682	0.536258	0.165534	0.796407	0.00894522	0.627115	0.13725	0.450599	0.316149	0.711229	0.0753447	0.431003	0.308484	-0.0321868	0.928621
Rpl7a.26913314	-0.730016	2.71806e-07	-0.84114	3.66845e-09	-0.630648	1.4056e-05	-0.718829	7.98272e-07	-0.652807	1.36182e-05	-0.648969	1.26247e-05	-0.555563	0.00022019
Nckap1.80500774	-0.810097	0.0019164	-0.411479	0.0621821	-1.0084	0.00012432	-0.56081	0.0477098	-0.614351	0.0278987	-0.326637	0.278603	-0.115471	0.781478
Atg13.91674889	-0.279915	0.489175	-0.468203	0.202169	-0.28328	0.517324	-0.0734324	0.898745	-0.0172341	0.973287	-0.218522	0.571617	-0.549293	0.119308
Pdcl.37350329	-0.187128	0.728431	-0.12143	0.74784	-0.228332	0.738934	0.0119667	0.957045	-0.144274	0.827778	-0.0568484	0.929765	-0.340773	0.491777
Pdcl.37350724	0.846604	0.00529589	0.142775	0.59473	0.877748	0.00766542	0.671302	0.0512707	0.543234	0.119235	0.324805	0.430132	0.257682	0.557505
Rc3h2.37370321	1.33424	3.55927e-05	1.09989	0.00327217	0.822099	0.0295148	0.958638	0.00901668	0.844706	0.0212393	0.448897	0.322564	0.695558	0.0735951
Gpd2.57368505	1.72818	2.15862e-07	1.15591	0.00522057	1.05058	0.00764626	0.870554	0.0298137	0.819465	0.0437776	0.911281	0.0175783	0.851323	0.0373796
Gpd2.57370720	0.000809089	0.970307	-0.511278	0.0250219	-0.454265	0.0905876	-0.573478	0.0248811	-0.422486	0.107173	-0.351933	0.182978	-0.354173	0.195057
Cstf3.104665425	-0.45406	0.0313249	-0.834839	1.34157e-05	-0.447922	0.03787	-0.244759	0.316467	0.232935	0.332895	0.0412702	0.909691	-0.593038	0.00455223
Zc3h15.83664620	-0.538006	0.0262871	-0.280162	0.273573	-0.45104	0.0919406	-0.257603	0.364535	-0.34903	0.208513	-0.500527	0.042173	-0.351641	0.20287
Itgav.83806917	0.0145174	0.926518	0.502667	0.124026	-0.152889	0.735291	0.466505	0.189066	0.581056	0.0841725	0.416741	0.266532	0.642411	0.0659481
Wdr5.27535375	-0.288109	0.421087	-0.431612	0.142889	-0.412961	0.152143	-0.56812	0.0445578	-0.452122	0.1289	-0.346171	0.267626	-0.172927	0.65165
Wdr5.27536538	0.778708	0.00914296	0.287538	0.749507	0.390136	0.292588	0.317728	0.407968	0.385399	0.294866	0.26949	0.468055	0.614008	0.0807217
Rxra.27762959	0.569615	0.100716	0.871664	0.0227497	0.00753583	0.992831	0.0257709	0.972735	-0.487404	0.217394	-0.557862	0.185904	0.254695	0.626786
Jmjd7.120032604	0.299812	0.336722	0.761715	0.00672279	0.286509	0.500942	0.250132	0.525115	0.106498	0.790588	-0.215609	0.514702	-0.330044	0.343379
Pygb.150831757	0.122386	0.643943	0.13632	0.559695	0.0316469	0.95232	0.0805756	0.826564	0.342991	0.22847	-0.267428	0.369038	0.256813	0.429799
Gins1.150931284	-1.12784	0.00107735	-0.916886	0.00925178	-1.09171	0.006243	-0.849763	0.0262248	-1.03867	0.00580351	-1.05556	0.00409145	-0.724358	0.0726804
R3hdml.163502612	-0.418778	0.274839	0.211564	0.611801	0.0759359	0.759979	-0.0856036	0.864062	-0.169248	0.721038	-0.265378	0.492586	-0.0967279	0.843578
Tm9sf4.153210464	1.17868	0.000907664	-0.047566	0.938066	1.22057	0.00130372	1.06242	0.00494631	1.19586	0.00135278	1.19468	0.00124127	0.91358	0.0219914
Mgme1.144280514	0.345244	0.0784906	0.251152	0.348132	0.265324	0.259973	0.158318	0.5681	-0.0305977	0.901219	-0.147099	0.467888	0.00505379	0.976315
Csrp2bp.144407675	0.205558	0.595865	0.446359	0.335007	-0.0884763	0.937213	0.282606	0.52644	0.0163924	0.933976	-0.161533	0.730459	0.209154	0.660955
Sec23b.144590753	-0.0539579	0.932725	0.195543	0.619995	-0.120412	0.74541	0.018313	0.952891	-0.376231	0.19774	-0.179579	0.566451	0.0568793	0.926238
Gm561.144595365	0.438805	0.301412	-0.0800052	0.717341	0.462266	0.272779	0.577273	0.137513	0.346485	0.414354	0.306011	0.479394	0.204589	0.692508
Dtd1.144768747	-0.4314	0.190221	-0.624266	0.0426111	-0.186193	0.553854	-0.183954	0.631562	0.334795	0.320814	0.506359	0.100699	0.571344	0.068376
Epb41l1.156540830	0.397827	0.217825	0.506441	0.0757455	-0.0201561	0.964723	0.00978026	0.993436	0.0809003	0.846713	-0.0116253	0.965683	-0.208131	0.525822
Mfap1a.121493027	0.151953	0.787997	0.531121	0.0496751	0.845777	0.0189047	0.831155	0.0168306	0.397459	0.311147	0.612859	0.108085	-0.126317	0.765104
Psmf1.151718510	-0.0790781	0.896191	-0.0636043	0.930236	-0.432987	0.141763	-0.620147	0.02637	-0.478779	0.109103	-0.753766	0.00538666	-0.957878	0.000376683
Srp14.118476098	0.084264	0.703622	-0.131866	0.620007	-0.332771	0.361249	-0.319036	0.412693	-0.180484	0.712611	-0.36099	0.333318	-0.203327	0.632797
Cst3.148871971	-0.291559	0.42581	-0.309548	0.222932	-0.502539	0.198313	-0.573806	0.134415	-0.230975	0.621805	0.146362	0.695413	0.364547	0.365557
Urm1.29844063	1.15647	8.18269e-10	1.25488	1.97156e-12	1.08482	6.00504e-08	0.988084	8.13558e-07	0.686147	0.00113113	0.200676	0.474501	0.132763	0.736918
Odf2.29922538	0.612455	0.0686327	0.763647	0.00829638	0.275817	0.588857	0.501539	0.208036	0.587839	0.10627	0.831213	0.01701	0.409476	0.35526
Odf2.29931748	0.20011	0.296629	0.154613	0.346492	0.249066	0.188771	0.205875	0.285674	0.237265	0.182353	0.316271	0.0683459	0.254497	0.174866
Bub1b.118641592	-0.521096	0.00426329	-0.695814	0.000463489	-0.212037	0.324121	-0.216506	0.361574	-0.144692	0.561236	-0.0153194	0.963116	-0.25898	0.259379
Smox.131525183	1.27043	7.14092e-06	0.986834	0.000681444	1.39147	8.94804e-07	0.932937	0.00173159	1.0426	0.000378655	0.18722	0.607942	0.64649	0.0459531
Smtnl1.84811425	0.51994	0.0430573	0.473689	0.0759255	0.591544	0.031797	0.266779	0.365948	-0.0580824	0.90119	-0.410293	0.145898	-0.405536	0.16316
Pdhx.103022098	0.312872	0.245619	0.134793	0.855934	-0.233546	0.462713	0.243527	0.520119	0.185791	0.616698	-0.161624	0.655664	0.00668355	0.995023
Depdc7.104722036	0.524952	0.15541	-0.411354	0.330962	0.525974	0.163657	0.170307	0.73113	0.328224	0.407368	0.208408	0.667528	-0.224134	0.541187
Arhgap11a.113831744	0.208865	0.639184	-0.482464	0.314076	0.234582	0.509505	-0.330077	0.484616	0.0499995	0.889401	-0.00117746	0.997095	-0.434212	0.321719
Tgif2.156855573	-0.176588	0.620569	0.00655966	0.950175	-0.304987	0.333718	-0.0678562	0.846337	0.197041	0.555526	0.207098	0.503734	-0.271617	0.376141
1110008F13Rik.156873562	-0.297927	0.144733	-0.410944	0.00613402	-0.457465	0.0183659	-0.568336	0.00217483	-0.448152	0.0211227	-0.453834	0.0180447	-0.357308	0.0762097
Rpn2.157326059	-0.578997	0.005166	-0.662302	0.000891122	-0.719214	0.000238034	-0.478222	0.0241637	-0.598293	0.00431477	-0.391602	0.0708598	-0.0566459	0.871184
Rpn2.157326322	-0.0502857	0.922658	0.123165	0.502617	0.233103	0.651455	-0.165219	0.698489	0.0285896	0.964367	-0.136942	0.774503	-0.166567	0.721354
Emc4.112363271	-0.240198	0.549579	-0.470252	0.150022	-0.491693	0.130643	-0.545421	0.0851016	-0.422646	0.210572	-0.816254	0.00577772	-0.776988	0.00881123
Lcmt2.121138773	-0.0853818	0.909808	-0.0935782	0.977058	0.0490237	0.954082	-0.745555	0.0579981	-0.140776	0.833908	0.217756	0.595674	0.0646486	0.879278
Cry2.92403898	-0.132265	0.826496	0.0948464	0.705457	0.139204	0.65922	0.428346	0.170662	0.126968	0.730369	-0.116526	0.762626	0.254818	0.465161
Stk35.129832285	0.278044	0.275154	0.400848	0.0454551	0.353076	0.169259	0.121877	0.719028	0.0581796	0.835471	0.160543	0.620648	0.0628114	0.895253
Kif18a.109341748	0.377166	0.402426	0.508036	0.44843	0.058275	0.941214	0.252527	0.667148	0.227388	0.686144	-0.0994316	0.831855	0.0479711	0.980202
Lin7c.109901002	0.40206	0.168201	0.457597	0.149433	0.498836	0.117653	0.410569	0.197506	0.0958861	0.806603	0.0316075	0.995261	0.0378769	0.966218
Lgr4.110014257	0.982383	0.00138524	0.382282	0.523038	0.613406	0.0742359	0.42073	0.261528	0.571385	0.0959627	0.675566	0.0482185	0.403166	0.31968
Nup188.30344264	-0.351474	0.0446724	-0.340397	0.0615868	-0.136164	0.494631	-0.113474	0.616284	0.00740052	0.965382	0.442159	0.0112225	0.372612	0.0573549
Dolpp1.30400529	0.266527	0.292588	-0.0464003	0.755525	0.170298	0.600745	-0.14802	0.635457	-0.179914	0.550931	-0.303132	0.283743	-0.452674	0.0797986
Ptpa.30447807	-0.333488	0.343133	-0.0597436	0.782384	0.143196	0.846029	0.0555258	0.933173	0.0109581	0.99955	-0.15457	0.757175	-0.34948	0.392772
Spred1.117182277	0.0304112	0.854591	0.121069	0.903303	0.0102785	0.981596	-0.148776	0.740986	-0.088644	0.849851	0.454183	0.319867	0.339076	0.476175
Fam98b.117271542	-0.719825	0.00205013	-0.46953	0.0713482	-0.457066	0.100261	-0.442143	0.0961188	-0.509307	0.054966	-0.430848	0.0953471	-0.282936	0.343119
Casc4.121935913	0.0413352	0.992275	-0.331078	0.546465	0.413026	0.339681	0.0438917	0.907671	-0.286242	0.597129	-0.0557083	0.894885	0.43728	0.307265
Ctdspl2.122012615	0.196752	0.666413	0.49118	0.031517	0.627758	0.0487458	0.733428	0.0162507	0.71353	0.0191785	0.870518	0.00300448	0.761428	0.0124048
Ctdspl2.122015326	0.058754	0.887629	0.27799	0.317105	0.656224	0.0924966	0.737359	0.054928	0.382902	0.36346	0.413654	0.358268	0.634704	0.110833
Vps16.130443732	0.0444382	0.83163	0.139759	0.830472	-0.115353	0.720294	-0.132963	0.72479	0.137637	0.710294	0.319979	0.355797	0.140732	0.748957
Mocs3.168232303	-0.3223	0.34962	0.543558	0.167086	0.0396782	0.990397	-0.0737312	0.878847	0.0635205	0.842979	-0.237771	0.521301	0.109819	0.804919
Ass1.31520671	0.846396	0.00169199	0.746747	0.000811431	0.627021	0.0483142	0.420135	0.221027	0.518417	0.0947113	0.369822	0.296334	0.0242804	0.987505
Fubp3.31617526	-0.195482	0.602261	-0.188151	0.398481	-0.192583	0.638723	-0.156126	0.694906	-0.248135	0.509949	-0.251431	0.467701	-0.20601	0.567275
Exosc2.31681001	0.0448528	0.901805	0.549576	0.2084	0.000818523	0.964723	0.240223	0.628544	-0.0202806	0.972486	-0.279802	0.663614	0.20958	0.711354
Dut.125257675	0.274173	0.285073	-0.107649	0.385588	0.223746	0.526581	0.14782	0.691024	0.236459	0.456284	0.138867	0.694368	-0.200357	0.463128
Eid1.125674784	0.278573	0.292407	0.371105	0.142292	0.0465242	0.931372	0.291397	0.340469	-0.0869017	0.810243	-0.573829	0.0265737	-0.691549	0.010002
Pkig.163726158	0.605282	0.0574019	0.427169	0.41486	0.231519	0.56844	0.359054	0.363524	0.28639	0.467449	0.0476006	0.892814	-0.727678	0.0540714
Ywhab.164016811	0.0990441	0.758479	0.20724	0.354212	0.13857	0.750939	0.130579	0.743959	0.14473	0.709353	-0.114789	0.78371	-0.409919	0.188188
Polr3k.181868608	0.183085	0.604659	-0.634138	0.113915	0.27419	0.488788	0.0565633	0.83891	0.315249	0.370343	0.219938	0.52824	0.18939	0.64542
Polr3k.181870163	0.538917	0.204706	0.468844	0.184048	0.889515	0.052004	0.532503	0.274548	0.298105	0.571347	-0.0085728	0.980928	0.24898	0.656247
Tpd52l2.181515386	-0.075334	0.846565	-0.0997761	0.983376	-0.0212206	0.904986	0.0461167	0.911572	0.152458	0.573928	-0.229691	0.362959	-0.105824	0.703768
Tpd52l2.181515891	-0.82353	0.0181861	-0.508263	0.162876	-0.624724	0.123901	-0.273933	0.561399	-0.614697	0.108953	-0.881805	0.0117626	-0.68388	0.0631359
Dnajc5.181552885	0.771408	0.00138665	0.750318	0.00119594	0.597791	0.0398075	0.611124	0.0269775	0.664759	0.012993	0.605385	0.023548	0.524493	0.0714234
Lsm14b.180035461	-0.309607	0.218455	-0.0599605	0.902553	-0.0765971	0.751908	-0.0504245	0.851684	-0.07251	0.839763	0.301228	0.261981	0.310995	0.264786
Mtg2.180085902	0.470158	0.0574019	0.660721	0.00155499	0.225067	0.489465	0.469897	0.0553703	0.353167	0.173621	0.378692	0.117764	0.16064	0.648486
Osbpl2.180162680	-0.208723	0.668143	-0.366327	0.416049	-0.33073	0.48685	-0.0491472	0.943671	-0.440237	0.272318	-0.616913	0.0889525	-0.312251	0.489884
Dnttip1.164768219	0.0212208	0.894731	0.36421	0.219515	0.00195157	0.950215	0.191571	0.603046	0.174745	0.604593	0.186297	0.629638	-0.00930057	0.971999
Ube2c.164772902	-0.015894	0.939065	0.0671356	0.734916	-0.072239	0.75721	-0.049023	0.848177	-0.224696	0.228184	-0.32662	0.0449399	-0.0227363	0.957437
Rexo4.26953815	-0.166446	0.617202	0.0389116	0.603052	-0.0901586	0.732557	0.122271	0.726204	0.32033	0.239593	-0.230466	0.486807	0.0330104	0.956972
Prpf6.181655663	0.298426	0.0756079	0.265963	0.119918	0.272201	0.177422	0.354372	0.0483976	0.260909	0.156009	0.196014	0.367796	0.179838	0.42708
Trp53bp1.121198505	-0.327792	0.227791	-0.393045	0.207524	-0.522843	0.0482528	-0.450249	0.108582	-0.328805	0.255903	0.0741147	0.944327	-0.263148	0.367873
Ppip5k1.121310818	-0.0315033	0.952622	0.105589	0.554243	0.468372	0.689942	0.0514061	0.991892	0.320529	0.766127	0.482179	0.593677	-0.0261857	0.966777
Snrpb2.143071748	0.662888	0.0128417	0.17138	0.817226	0.592261	0.0698847	0.224276	0.598298	0.274315	0.459185	0.137308	0.768399	0.0134277	0.959682
Dstn.143943326	0.0055738	0.906315	0.298695	0.294489	-0.175835	0.626053	-0.151212	0.653228	-0.283489	0.355461	-0.410085	0.11494	-0.263987	0.365141
Npepl1.174122702	-0.458372	0.178689	-0.0243222	0.802933	-0.457429	0.221621	-0.779412	0.0126844	-0.794674	0.01245	-0.552395	0.0809807	-0.386859	0.289617
Gnas.174346742	-0.310144	0.284013	-0.35223	0.213045	-0.173853	0.685684	-0.167458	0.66562	-0.429173	0.16999	-0.116594	0.78329	-0.280418	0.392772
Nelfcd.174427504	-0.188491	0.798839	0.0269117	0.649727	-0.219911	0.707985	-0.412073	0.541608	-0.325852	0.633383	-0.463875	0.483545	-0.879644	0.165771
Dnmt3b.153687730	-0.326263	0.131133	-0.25974	0.173129	-0.336506	0.124793	-0.410848	0.0420902	-0.196359	0.437647	-0.143723	0.545691	-0.290511	0.202158
Rtel1.181356616	-0.0521286	0.931303	0.304522	0.551552	-0.192695	0.647093	-0.204031	0.61187	-0.34666	0.335474	-0.0691275	0.903721	-0.0780779	0.925666
Vapb.173779360	-0.153953	0.562787	-0.0454478	0.646499	-0.150435	0.651145	0.00101984	0.994038	-0.146635	0.637705	0.0689183	0.86998	0.469246	0.0850745
Stx16.174099771	1.4853	1.08218e-06	1.01012	0.00966493	0.788018	0.0255818	0.92377	0.00755567	0.781264	0.0253101	0.89947	0.0104671	0.583091	0.114961
Set.30072577	-0.983181	0.000114535	-0.881085	0.000719527	-0.858536	0.00218257	-0.820762	0.00255478	-0.856371	0.00195487	-0.636504	0.0214934	-0.422412	0.17079
Tbc1d13.30152015	0.0143057	0.968969	0.302561	0.128751	0.225338	0.525485	0.268996	0.389176	0.178495	0.570569	0.19069	0.537678	0.169941	0.614351
Endog.30174069	-0.751953	0.0088074	-0.256974	0.750706	-0.386228	0.226862	-0.656087	0.0294924	-0.722574	0.0164984	-0.511609	0.1146	-0.199443	0.627619
Lrrc8a.30263792	-0.353952	0.0612091	-0.191715	0.394947	-0.3949	0.0529602	-0.257916	0.245011	-0.517689	0.0103345	-0.5428	0.004998	-0.126181	0.622671
Arhgap21.20848191	0.230788	0.499991	0.508912	0.116161	0.233974	0.559257	0.324972	0.371783	-0.111913	0.80339	0.118794	0.79808	-0.0552458	0.912422
Acot8.164793023	0.453047	0.0321663	0.559685	0.0202794	0.0649292	0.904116	0.439214	0.0708649	0.138466	0.65344	0.150903	0.600673	-0.107596	0.744251
Nsfl1c.151511310	-0.347377	0.174461	-0.290164	0.171166	-0.254653	0.398074	-0.192327	0.532171	-0.382923	0.153829	-0.262901	0.36179	-0.0977628	0.781478
Fkbp1a.151560829	-0.865656	6.44441e-05	-0.109564	0.968987	-0.35823	0.12501	-0.411709	0.0933112	-0.329243	0.204852	-0.272258	0.32991	-0.256005	0.343379
Fkbp1a.151561691	-0.0209362	0.943044	0.231478	0.290089	-0.0952126	0.575638	0.0186416	0.973716	-0.00354735	0.971422	0.0247903	0.93956	-0.02009	0.91856
Gss.155563436	0.608209	0.0384803	0.452739	0.153671	0.249844	0.483272	0.498427	0.135477	0.431274	0.2073	-0.269353	0.459567	-0.328868	0.343379
Trpc4ap.155634535	-0.152528	0.672799	-0.182182	0.576846	-0.124058	0.670843	0.039746	0.861722	-0.0107219	0.979069	0.280092	0.187725	0.0649867	0.817481
Cops2.125830708	0.123539	0.807426	0.174762	0.811938	-0.0648975	0.859558	-0.0798792	0.79505	-0.0767152	0.824199	-0.999769	0.00108962	-0.409368	0.248621
Cops2.125831970	-0.576845	0.0176883	-0.138719	0.607336	-0.309385	0.283074	-0.390308	0.144451	-0.465197	0.0775814	-0.502357	0.0448539	-0.522707	0.0437784
1700037H04Rik.131146574	0.227066	0.192392	0.0204416	0.894184	0.171908	0.379284	0.0380934	0.87547	0.0475452	0.812932	0.103974	0.605594	0.0845366	0.769519
Snap23.120600722	0.0772516	0.865632	0.087183	0.335687	0.451366	0.217061	0.425042	0.220298	0.265196	0.459904	0.597233	0.066719	0.241352	0.553594
Snap23.120601254	0.676364	0.129305	0.314602	0.374686	0.693984	0.106772	1.01169	0.00952032	0.72088	0.0782981	0.73491	0.0584135	0.578951	0.169519
Cdca7.72486890	0.11262	0.764338	-0.158041	0.395085	-0.0277995	0.975967	0.044218	0.911572	-0.127886	0.803536	-0.188392	0.708247	-0.176392	0.711054
Ccndbp1.121016912	-0.411014	0.20164	-0.33759	0.276205	-0.465051	0.163745	-0.543371	0.096359	-0.311492	0.380746	-0.387403	0.286525	-0.464659	0.17079
Galk2.125983585	0.0454719	0.844771	-0.499476	0.158698	-0.301402	0.478384	-0.418633	0.307459	-0.461716	0.255903	-0.128299	0.799179	-0.450692	0.24382
Dtwd1.126165278	-0.224769	0.507715	0.155486	0.698048	-0.268895	0.604176	-0.456099	0.314172	-0.253081	0.615159	-0.27864	0.545413	-0.241837	0.65271
Rad51.119135728	0.0050478	0.923241	0.0244351	0.703063	-0.109032	0.724549	-0.0540224	0.897429	0.0831137	0.709128	-0.0550037	0.903608	-0.268581	0.383723
Gm13580.60412574	0.146624	0.737493	-0.00919312	0.86567	0.0300876	0.992831	0.193663	0.628737	0.0784139	0.814918	0.320967	0.353533	0.724184	0.0214915
Psmd14.61800099	-0.15582	0.728431	-0.519506	0.233724	0.148269	0.706358	-0.15265	0.712156	-0.203978	0.598421	-0.219522	0.520034	-0.403721	0.22745
Psmd14.61800376	-0.144612	0.759666	-0.69947	0.00905927	-0.496085	0.188135	-0.450723	0.234896	-0.522474	0.163544	-0.471165	0.192976	-0.477406	0.197498
Prpf40a.53137094	-0.104119	0.926132	-0.158339	0.831943	-0.31948	0.572856	-0.257451	0.635492	-0.0488568	0.956596	0.030095	0.999749	-0.0756219	0.938557
Tor1a.30960929	-0.539644	0.138575	-0.354476	0.309279	-0.363394	0.396458	-0.374151	0.326849	-0.13445	0.778961	-0.216072	0.624123	-0.344476	0.369432
BC005624.30973086	0.0804676	0.807426	-0.10549	0.603342	-0.326951	0.373864	-0.0980349	0.798528	-0.087043	0.843161	-0.201798	0.545413	-0.215405	0.536462
Fnbp1.31026456	1.46769	3.15446e-05	0.964315	0.0471691	0.526534	0.292023	0.618286	0.170541	0.819001	0.0488179	0.649147	0.131498	0.224425	0.708672
Sp3.72936896	-0.0184652	0.992275	0.100419	0.864449	0.443334	0.0986958	0.143953	0.667148	-0.241864	0.440815	0.0154295	0.976924	0.0780287	0.849357
Ndufa8.36036583	-0.192619	0.561683	-0.398395	0.079743	-0.335691	0.298053	-0.278618	0.427634	-0.476953	0.126261	-0.434924	0.173255	-0.222256	0.531344
Rbm17.11585732	0.588025	0.0218462	-0.072775	0.617959	0.58634	0.0290669	0.33846	0.253509	0.448033	0.103768	0.441931	0.113421	0.229639	0.510861
Rabepk.34779470	0.111739	0.709073	0.220109	0.222932	0.324414	0.395658	0.223658	0.556343	0.491653	0.115987	0.346743	0.323018	-0.131153	0.721752
Fbxw2.34805656	0.00249524	0.93407	-0.191518	0.725447	-0.0562387	0.768368	-0.0534312	0.845659	-0.215624	0.408906	-0.12556	0.637101	-0.16076	0.52875
Camsap1.25928600	0.944948	0.000473591	0.904415	0.000949648	0.741601	0.0137308	0.167439	0.691445	0.654872	0.0339453	0.643293	0.0287719	0.195405	0.649072
Camsap1.25929526	1.41135	1.34119e-06	0.86721	0.00760853	0.975843	0.00146169	0.771067	0.017215	1.15584	9.16155e-05	0.781744	0.0109596	0.907547	0.00384552
Ubac1.25998797	-0.1383	0.63492	-0.102447	0.525074	-0.247356	0.292378	-0.0360702	0.923084	0.000474268	0.981936	-0.0383832	0.923591	0.0134934	0.976315
Mmadhc.50280130	0.18329	0.39859	-0.260452	0.254664	0.160757	0.574319	0.0824417	0.79362	0.220563	0.417848	0.263928	0.345582	0.155422	0.628707
Rnd3.51130690	-0.445992	0.19417	-1.34227	0.000175377	-0.311855	0.40392	-0.206459	0.593092	0.19768	0.670688	0.0898906	0.872149	0.0906513	0.91856
Tlk1.70712657	0.074097	0.819401	0.473226	0.179193	-0.0281341	0.941214	0.280431	0.417551	-0.153538	0.684139	-0.32814	0.304613	0.199595	0.600914
Atf2.73816773	0.242643	0.499794	0.196417	0.666298	0.311058	0.414601	0.49544	0.156127	0.208213	0.590835	0.466836	0.215053	0.672202	0.0464233
Lnpk.74521581	0.365009	0.54596	0.491323	0.148965	0.593076	0.314717	0.186238	0.816649	0.399697	0.517242	0.258221	0.731598	-0.637736	0.22745
Nfe2l2.75675768	0.00563965	0.95676	-0.595191	0.118174	-0.254726	0.646812	-0.172739	0.776658	-0.178528	0.77979	0.349318	0.390025	-0.117804	0.871184
Pmpca.26395725	-0.189899	0.469049	0.257303	0.310586	-0.145431	0.519075	-0.22179	0.381164	-0.216596	0.397061	-0.399967	0.0976937	-0.639651	0.00355318
Arrdc1.24925604	0.841472	0.0309248	0.982197	0.00121508	0.791425	0.0463	0.64568	0.113114	0.651418	0.0931332	0.691939	0.066129	0.227638	0.688697
Mrpl41.24974369	-0.389666	0.140087	0.358986	0.105719	-0.121296	0.669563	-0.21185	0.526774	-0.262234	0.424231	-0.158014	0.633046	-0.392324	0.167409
Rab14.35180456	0.451743	0.127162	0.170941	0.824819	0.3712	0.311973	0.532883	0.0806444	0.524643	0.0834902	0.320916	0.324535	0.345016	0.324629
Orc4.48905453	-0.169229	0.587823	-0.389839	0.302047	-0.484019	0.168605	-0.0575751	0.897264	0.00624073	0.967172	0.0527186	0.902411	-0.0214613	0.967409
Ppp6c.39197047	-0.6132	0.00319352	-0.508296	0.0217021	-0.281273	0.241631	-0.248036	0.319493	-0.21884	0.416225	-0.205872	0.422602	-0.198984	0.462898
Atp5c1.10056280	-0.545394	0.00175653	-0.444491	0.0216078	-0.545434	0.00303401	-0.491183	0.00683541	-0.387709	0.0505229	-0.367529	0.057018	-0.0246899	0.906586
Ndufs3.90894885	-0.370951	0.143044	-0.227065	0.294561	-0.507464	0.0295045	-0.453853	0.0594468	-0.55393	0.0195892	-0.656516	0.00288142	-0.601105	0.00819322
Cdan1.120718431	0.425929	0.281517	0.333935	0.183087	0.874398	0.00951004	1.04986	0.00112053	0.833686	0.0107543	0.262352	0.545232	0.529476	0.176636
Tfpi.84433109	-1.05725	0.000335515	-0.901521	0.00095967	-1.05043	0.000583182	-0.880476	0.00508119	-1.28053	1.87358e-05	-1.5148	1.12741e-07	-0.663171	0.047218
Ctnnd1.84601097	0.0420476	0.992275	-0.802959	0.0376144	0.19512	0.677752	-0.199681	0.788297	0.0367357	0.89815	0.433597	0.380593	0.336879	0.517299
Caprin1.103765910	-0.578669	0.0521383	-0.769133	0.00746966	-0.498475	0.0929325	-0.163015	0.664417	-0.30389	0.366184	0.0130224	0.94834	-0.413488	0.170708
Caprin1.103767358	0.4765	0.11999	0.981612	0.00185969	0.387905	0.287844	0.360848	0.282529	0.38746	0.216359	0.27822	0.428706	-0.160141	0.764254
Ndufaf1.119655700	-0.228529	0.482499	-0.0602664	0.720576	-0.26487	0.554859	-0.18727	0.646648	0.11095	0.735819	-0.162862	0.720038	-0.368907	0.313606
Rpap1.119764213	0.355687	0.0618616	0.520836	0.0204859	0.289756	0.264275	0.410372	0.0606376	0.626932	0.00234065	0.577979	0.00475883	0.660189	0.00136544
Cenpb.131177538	-0.359202	0.137917	0.0490238	0.826993	-0.0321949	0.937213	-0.142522	0.675776	-0.714894	0.00308	-0.308408	0.308689	-0.392061	0.147678
Aqr.114101423	-0.366722	0.345932	-0.854187	0.018614	-0.262366	0.619701	-0.552906	0.166619	-0.551588	0.173646	-0.110594	0.810834	-0.344256	0.419392
Zfp770.114193710	0.351058	0.227222	-0.269814	0.516127	0.677049	0.0306073	0.603504	0.0638185	0.456367	0.175467	0.544674	0.10323	0.319397	0.402839
Dph6.114516673	-0.43458	0.245619	-0.545896	0.139543	-0.57933	0.116581	-0.461401	0.24493	-0.703796	0.0522092	-0.642054	0.0729091	-0.188469	0.714051
Fpgs.32682858	-0.426457	0.0316288	-0.638376	0.0021579	-0.256974	0.288005	-0.249103	0.308462	-0.0669191	0.824199	-0.361046	0.127946	-0.257149	0.289687
Cdk9.32707687	0.499845	0.00980123	0.0207656	0.970094	0.251014	0.342382	0.0890955	0.792904	0.19715	0.437941	-0.0053522	0.952462	-0.0940563	0.698499
Rcn1.105387174	0.194573	0.331993	0.215618	0.367737	-0.19128	0.457868	-0.44834	0.0298841	-0.475944	0.0219636	-0.247601	0.267852	0.223334	0.377035
Cdc123.5794916	0.743235	0.00331498	0.324619	0.365339	0.185425	0.699412	0.111213	0.810949	0.259822	0.449759	0.317128	0.360332	0.202726	0.623906
Sec61a2.5871278	0.0531166	0.882703	-0.00806247	0.8779	-0.0310535	0.928879	0.0518431	0.89931	0.0893786	0.765614	-0.105741	0.749201	-0.254646	0.471977
C330006A16Rik.26137062	-0.26783	0.532878	0.0143768	0.920916	-0.194444	0.569438	-0.18707	0.638403	-0.160085	0.679544	-0.209671	0.577869	-0.252767	0.536605
Qsox2.26209380	-0.341282	0.399599	-0.748444	0.0375149	-0.409619	0.324481	-0.573631	0.125635	-0.225163	0.624315	-0.11796	0.818843	-0.16394	0.764461
Sec16a.26409691	-0.200165	0.67409	-0.102204	0.985273	-0.224345	0.528304	0.0467673	0.837333	0.295297	0.251207	0.465283	0.0645606	0.331908	0.238068
Nop10.112262898	-0.341687	0.0564628	-0.302356	0.231419	-0.121888	0.482655	-0.320808	0.104174	-0.184021	0.415822	-0.33438	0.106663	-0.242849	0.236667
Katnbl1.112414237	0.375406	0.193917	0.524419	0.161381	0.145193	0.806001	0.37088	0.306206	0.346319	0.345509	0.422666	0.218037	0.0796177	0.912235
Emc7.112467436	0.00395541	0.936167	-0.361259	0.323909	-0.549846	0.241631	-0.281257	0.613216	-0.0742697	0.94311	-0.564471	0.240402	-0.311382	0.544462
Gtf3c4.28822555	0.113651	0.731145	0.432078	0.0535064	0.113147	0.724683	0.239674	0.368466	-0.0502184	0.869457	0.00327008	0.971268	0.259668	0.357419
Crnkl1.145918509	-0.498068	0.00401655	-0.715938	0.000163091	-0.333745	0.09733	-0.316343	0.135066	-0.281548	0.208917	-0.0196307	0.914051	-0.0475553	0.84539
Cpne1.156072094	-0.480581	0.41682	-1.05472	0.0156183	-0.474164	0.460464	-0.40693	0.559807	-0.516011	0.437728	0.0735456	0.930589	-0.848446	0.129627
Nanp.151029949	0.104504	0.752088	0.100386	0.628825	0.279132	0.315497	0.186666	0.531617	0.201573	0.457928	0.171332	0.577114	0.160322	0.619475
Apmap.150583330	0.369275	0.406657	0.527234	0.456742	0.159634	0.762908	0.264777	0.625428	0.20278	0.683732	0.478855	0.282272	0.754298	0.0885268
Abhd12.150832764	0.0848348	0.740908	0.389492	0.100077	-0.0371428	0.891692	0.0612214	0.854902	0.0603191	0.824698	0.144223	0.593408	-0.498218	0.0452466
Ninl.150934772	0.641632	0.112924	0.409812	0.108733	0.313233	0.547753	0.377999	0.411855	0.0950226	0.852905	0.53603	0.17492	0.295588	0.525822
Tfap2c.172558621	0.306938	0.419848	-0.0119109	0.876103	-0.00996375	0.916287	-0.279864	0.441549	0.199418	0.711691	0.678453	0.0691085	0.252346	0.630759
Rae1.173015739	-0.0799114	0.813086	-0.0574701	0.713436	0.143497	0.84026	0.115514	0.841725	0.242529	0.568711	0.302236	0.450501	0.154639	0.783515
Rbm38.173034731	1.02443	0.000221739	0.584673	0.0655483	1.25607	6.11378e-06	0.881792	0.00269596	0.72007	0.0166725	0.63622	0.0368127	0.523613	0.134578
Trmt6.132804529	0.326825	0.131392	0.385093	0.276641	0.485708	0.0504473	0.241275	0.395606	0.196245	0.496684	-0.0446468	0.879023	0.138616	0.713537
Scand1.156312103	-0.469359	0.0707238	-0.0230409	0.771562	-0.250672	0.454433	0.0786764	0.804674	-0.387209	0.222157	-0.432669	0.149905	-0.32698	0.290595
Tmem127.127260764	1.02855	0.00737788	0.969518	0.0231412	0.861888	0.0341298	0.903372	0.0228704	0.939194	0.0146457	0.764348	0.0477014	1.25532	0.000807906
Stard7.127298934	0.789349	0.00322193	0.701413	0.0465777	0.145229	0.765985	0.423668	0.220646	0.533022	0.0938092	0.445854	0.184586	0.272664	0.517665
Cds2.132307622	-0.258766	0.207029	0.175574	0.250107	-0.0729121	0.772863	0.174107	0.482115	0.134645	0.584351	0.322733	0.134356	0.222557	0.375118
Cds2.132312050	0.0304112	0.855277	0.45199	0.696787	-0.219065	0.74921	0.0566304	0.887848	0.404508	0.424303	0.340929	0.514289	0.327908	0.571282
Ncl.86350743	0.0971402	0.659072	0.12664	0.557281	0.161857	0.484211	0.19375	0.363524	0.050503	0.838767	0.208354	0.347374	0.357124	0.058014
Ttl.129096283	1.41532	7.88528e-05	1.18014	0.00623976	0.741467	0.0727554	0.881622	0.0299638	1.10688	0.00455793	0.930109	0.0167222	0.768035	0.0658376
Polr1b.129126595	-0.0430848	0.921871	0.185477	0.372253	-0.0782442	0.79559	0.0721638	0.837956	0.0982489	0.73401	-0.132423	0.695283	-0.0155614	0.987505
Chchd5.129133460	0.106186	0.709445	0.54811	0.0298655	0.267484	0.451527	-0.133588	0.747197	-0.0184735	0.991414	-0.290045	0.425083	-0.339078	0.292046
Chchd5.129134111	0.993371	0.000198476	1.04196	3.8438e-05	1.0832	5.13219e-05	0.679636	0.0168664	0.264479	0.443572	-0.216939	0.514702	-0.345005	0.282545
Nxt1.148676030	-0.44576	0.183212	-0.596995	0.0248975	-0.351005	0.294457	-0.354879	0.318398	-0.444109	0.192292	-0.331946	0.355879	-0.378251	0.276239
Ssrp1.85047114	0.0137525	0.906489	0.0975348	0.522825	0.202065	0.141763	0.125419	0.392453	0.168275	0.200752	0.370828	0.00179188	0.184537	0.201181
Slc9a8.167477000	1.35427	8.41408e-05	1.2229	5.76817e-05	1.37148	0.000100274	0.902314	0.0141897	0.9768	0.00608525	1.19123	0.00060089	1.08193	0.00241284
Rnf114.167516166	-0.110799	0.702156	-0.32243	0.145565	-0.134116	0.683189	0.0265407	0.895611	-0.114238	0.750428	-0.220618	0.424796	-0.0630569	0.871184
Ptpn1.167979386	0.0424044	0.862618	0.326909	0.173668	-0.0716084	0.904116	0.480451	0.0856202	0.283177	0.330153	-0.112162	0.734146	0.516199	0.0645905
Mastl.23116874	1.26305	2.71133e-06	0.766138	0.00392632	1.11076	0.000125424	0.829624	0.00559516	0.759506	0.0105409	0.552425	0.0784422	0.341511	0.340612
Zswim3.164822127	-0.241845	0.567366	-0.252394	0.678078	-0.179209	0.645049	-0.113446	0.798528	0.0309652	0.97185	0.356041	0.460776	0.246559	0.702024
Zswim1.164826870	-0.403482	0.270017	0.410361	0.191551	-0.359307	0.320797	-0.24443	0.510776	-0.247488	0.509623	-0.0690195	0.924469	-0.0666815	0.891179
Ctsa.164839585	0.0828275	0.89003	0.261153	0.151041	0.198212	0.744789	0.0760302	0.919944	0.0885248	0.870451	0.735302	0.0574756	0.546245	0.206076
Cstf1.172381086	-0.151001	0.707828	0.465553	0.0471196	0.0104789	0.961587	-0.0556473	0.895306	-0.195117	0.571363	-0.100405	0.767934	-0.10923	0.794871
Rtfdc1.172468870	-0.341438	0.361265	0.0189118	0.804105	-0.187506	0.741094	0.000801608	0.979685	0.0383684	0.898807	0.0292776	0.910789	-0.243977	0.617733
Rtfdc1.172469905	0.447642	0.147359	0.509922	0.0240058	0.423366	0.241306	0.3732	0.294959	0.291041	0.423604	-0.0072835	0.98052	0.198019	0.669999
Arfgap1.180982524	-0.243721	0.449859	0.138981	0.370301	-0.0299659	0.877435	-0.198709	0.56047	-0.375113	0.2339	-0.191956	0.543055	-0.229298	0.472347
Ppdpf.181188507	-0.28787	0.363007	-0.13831	0.602593	-0.420916	0.145116	-0.37888	0.195121	-0.639755	0.0189647	-0.456105	0.109057	-1.31828	1.24117e-07
Ndor1.25247473	-0.366521	0.311714	-0.00265223	0.715823	-0.314043	0.459734	-0.50865	0.135516	-0.306295	0.433471	-0.875281	0.00553094	-0.652713	0.0480783
Med19.84687784	-0.635167	0.0299062	-0.887584	0.00506897	-0.499889	0.0743385	-0.667373	0.02194	-0.61415	0.0405636	-0.526354	0.0665597	0.0244629	0.962345
Med19.84688216	-0.107476	0.70823	-0.135669	0.503073	0.0268535	0.990397	0.119845	0.760285	0.0710254	0.849851	-0.167007	0.593491	-0.362301	0.188894
Timm10.84830216	-0.609678	0.000379724	-0.431127	0.0304381	-0.439433	0.0125881	-0.507486	0.00538359	-0.471101	0.0137788	-0.705614	7.3291e-05	-0.753952	2.0283e-05
Pdia3.121437981	-0.24342	0.555702	-0.683671	0.356741	0.0138855	0.950215	-0.202623	0.664417	-0.0945487	0.8422	-0.171254	0.725236	-0.115958	0.827573
Adss.177763781	0.875325	0.00196582	0.140787	0.881362	0.365562	0.322936	0.394691	0.255405	0.232843	0.523349	0.494456	0.117416	0.10213	0.84949
Hnrnpu.178328549	-0.134528	0.584382	-0.0973793	0.965852	0.301056	0.281287	0.253125	0.408638	0.297902	0.283115	0.729855	0.002478	0.00382195	0.998974
Hnrnpu.178328820	0.208436	0.442392	-0.151002	0.309279	0.196438	0.580059	0.238455	0.440779	0.485234	0.0584162	0.936433	7.21582e-05	0.548611	0.037276
Spint1.119249515	0.230195	0.386742	0.26619	0.150295	0.184243	0.580565	0.138526	0.654709	0.151275	0.61318	-0.0142776	0.966455	-0.172491	0.548914
Chac1.119354327	-2.73743	6.92145e-12	-2.81366	2.89348e-11	-3.02444	2.51784e-14	-1.66392	5.42605e-05	-0.0771421	0.950926	-0.00480183	0.962953	-0.811801	0.0881916
Chp1.119587022	-0.755387	0.00890959	-0.458713	0.105783	-0.748648	0.0152892	-0.361561	0.30513	-0.399042	0.276945	-0.481706	0.143203	-0.549722	0.0929525
Polr3f.144541993	1.01917	0.00116966	0.144493	0.993686	0.896862	0.00976563	0.771964	0.0262543	0.377081	0.365056	0.790306	0.0240179	0.663178	0.0678886
Mdm4.132986468	0.864755	0.00361353	0.84661	0.00133873	0.849583	0.00732034	0.636717	0.0605744	0.4594	0.183076	0.422873	0.264586	0.722955	0.0283187
Snrpe.133604120	-0.0488125	0.889348	-0.0469268	0.629134	-0.200045	0.395055	-0.328112	0.16556	-0.285245	0.258099	-0.316539	0.169444	-0.14002	0.617863
Zc3h11a.133620120	-0.0633143	0.844819	0.00861229	0.942687	0.0177936	0.944146	0.263578	0.393024	-0.0887937	0.855646	-0.0847547	0.836308	0.125116	0.744794
Slc35c1.92453014	0.216285	0.567527	-0.195234	0.416364	-0.0730913	0.793787	-0.0716208	0.861933	-0.10045	0.801794	-0.0568886	0.850087	0.284808	0.50153
Arl14ep.106962868	0.0515817	0.921871	-0.0495518	0.843555	-0.258961	0.477335	-0.0230626	0.959571	0.151053	0.70527	0.307903	0.417298	-0.10144	0.811681
Mfap1b.121461411	-0.554782	0.0660247	0.0171061	0.912233	-0.322117	0.318868	-0.0200313	0.96907	-0.392691	0.288231	-0.715526	0.0207283	-0.0967775	0.817122
Trim44.102300375	0.196676	0.562901	0.0263606	0.873445	0.296941	0.422784	0.448794	0.188345	-0.585297	0.0947094	-0.554394	0.0843557	-0.673267	0.0561756
Trub2.29776360	1.07773	0.002114	0.915652	0.0019645	0.797011	0.0612376	0.569249	0.197519	0.353657	0.467387	-0.107376	0.807161	-0.230587	0.607632
Zdhhc12.30091205	-0.114814	0.665442	-0.22982	0.269527	-0.337141	0.152143	-0.234901	0.328714	-0.116177	0.690647	-0.199297	0.375978	-0.0952769	0.735805
Zer1.30097533	0.3456	0.513454	0.788766	0.0109741	0.967011	0.026733	0.710124	0.11209	0.720895	0.100763	0.978908	0.0181585	0.585787	0.216721
Agpat2.26593341	-0.488362	0.106783	-0.354988	0.312961	-0.139517	0.727828	-0.312335	0.397932	-0.54755	0.0906	-0.405723	0.234927	-0.534123	0.0926502
Surf6.26891020	0.154933	0.589979	0.111708	0.949781	-0.113782	0.84496	0.0846732	0.84026	-0.225782	0.607804	-0.382885	0.292151	-0.00986845	0.995023
Prpf18.4622468	0.0525367	0.915551	-0.118134	0.601136	0.24334	0.612765	0.182369	0.691024	-0.0382997	0.898807	0.121118	0.84963	0.203183	0.687107
Mcm10.4990974	-0.301083	0.186872	-0.163107	0.459827	-0.535286	0.00765571	0.0689848	0.779822	0.0524666	0.775895	-0.0539727	0.902411	-0.097299	0.727371
Pigt.164508303	-0.81633	0.190421	-0.162611	0.717023	0.180231	0.874753	0.214277	0.816649	0.0652242	0.938922	0.29229	0.719952	0.104707	0.92119
Wfdc2.164568508	-0.353725	0.0436977	-0.154749	0.604463	-0.248548	0.200072	-0.382263	0.0462541	-0.132396	0.578231	-0.0608654	0.8446	0.541861	0.00450592
1700007K13Rik.28462252	1.31304	1.43662e-05	1.18867	0.000270795	0.883787	0.00687735	0.897806	0.00564003	0.467683	0.181871	0.346271	0.322564	0.487687	0.199696
Gtf3c5.28566566	-0.651652	0.153419	-0.17479	0.583726	-0.535203	0.260043	-0.702366	0.105856	-1.23055	0.00183424	-0.850615	0.0298371	-0.745645	0.0882537
Slc20a1.129211612	0.974379	7.00722e-05	0.564798	0.0361829	0.781644	0.00590277	0.562914	0.0579029	0.660481	0.0201197	0.432546	0.169595	0.403984	0.229256
Brd3.27445836	-0.194782	0.457569	-0.113991	0.927891	-0.444066	0.0869321	-0.130889	0.680395	-0.16641	0.629005	-0.204994	0.504496	-0.167018	0.600238
Ogfr.180595837	-0.41381	0.213716	0.176913	0.347576	0.0567651	0.886418	0.145035	0.686562	-0.0601996	0.941551	-0.0729482	0.898188	-0.240435	0.553043
Gid8.180721600	-0.235748	0.420335	0.168471	0.279985	0.28644	0.4669	0.0866495	0.860953	-0.0134219	0.9728	0.0279154	0.971268	-0.090131	0.815011
Slc17a9.180742278	-0.64624	0.018798	-0.283687	0.422246	-0.60552	0.0316315	-0.482798	0.0868412	-0.299442	0.351125	-0.406515	0.178944	0.204825	0.621639
Suv39h2.3457830	-0.421245	0.220707	-0.00828106	0.703063	-0.00675218	0.984907	-0.123213	0.793639	-0.133605	0.790906	-0.118066	0.830412	0.0432303	0.958708
Hspa14.3489144	0.106116	0.681923	-0.0159234	0.643652	-0.109767	0.714482	-0.107447	0.716514	0.127511	0.64128	0.220632	0.384997	0.0595365	0.875096
Uck1.32255252	0.924472	0.000327732	0.833179	0.000133376	1.09779	1.76801e-05	1.11288	1.35774e-05	0.952581	0.000250443	0.329023	0.302658	0.503302	0.101136
Acbd3.180754207	0.512205	0.34673	0.644476	0.320387	0.197205	0.733128	0.616452	0.220403	0.409859	0.458697	0.384269	0.490177	0.494275	0.327464
Sde2.180868114	0.51846	0.0653529	0.0794426	0.915967	0.812958	0.00498988	0.712794	0.0121878	0.616499	0.0352012	0.54111	0.06251	0.474012	0.135581
Lefty2.180899108	1.83471	8.68241e-20	1.57072	3.19259e-15	1.7547	5.09744e-17	1.51845	7.5681e-13	1.45766	6.00992e-12	0.71379	0.00296056	0.312879	0.299266
Pycr2.180908088	1.14635	2.80024e-05	1.04045	0.000108189	1.29959	5.37599e-06	1.2058	1.76328e-05	1.18597	2.98972e-05	0.557082	0.0751343	0.329165	0.384634
Ssna1.25271291	-0.267383	0.324534	0.0219846	0.923503	-0.241087	0.419884	-0.289133	0.323316	-0.31743	0.283115	-0.779515	0.00168721	-0.330804	0.268452
Dpp7.25352539	0.308799	0.328046	-0.133137	0.84557	0.231218	0.612291	0.329742	0.391968	0.0113873	0.942985	0.475265	0.176055	0.395848	0.281531
Uap1l1.25361741	0.0404355	0.975159	-0.27602	0.713254	0.129596	0.823074	0.113666	0.803608	0.378831	0.245166	0.842156	0.00204288	0.690846	0.0192308
Snapc4.26363020	0.34862	0.283777	0.610985	0.0248975	0.332052	0.383435	0.314479	0.389176	0.0852502	0.837885	-0.104881	0.735252	0.0676211	0.926696
Sdccag3.26383052	0.977842	0.000498937	-0.0190729	0.949899	0.704351	0.0288803	0.484281	0.148982	0.620414	0.0471634	0.536348	0.0937941	-0.427004	0.177192
Fam129b.32925253	-0.645546	0.000662911	-0.0962289	0.592124	-0.408071	0.0435913	-0.411683	0.048631	-0.538728	0.00839071	-0.752167	0.00013992	-0.210951	0.361082
Rpl12.32964045	-1.01806	0.000135185	-1.20833	1.19108e-05	-0.934482	0.000797915	-1.0099	0.000207517	-1.09519	6.24864e-05	-1.27098	1.11285e-06	-1.16669	1.56775e-05
Mapkap1.34623914	1.08651	3.74378e-05	0.844506	0.00927395	0.997592	0.000774406	0.622009	0.046813	0.636031	0.0393068	0.855933	0.00327596	0.0278495	0.947333
Mcts2.152687947	0.359903	0.150618	0.440014	0.14443	0.0204299	0.977205	0.0164498	0.962548	0.0251058	0.905626	-0.107802	0.767322	0.414909	0.160293
H13.152705051	-0.487162	0.0141849	-0.388198	0.080758	-0.482421	0.0197888	-0.79752	2.2723e-05	-0.682305	0.00054201	-0.848088	6.5723e-06	-0.998605	6.90067e-08
Mrps26.130565397	-1.03752	0.000824394	-1.18935	0.000222584	-1.06875	0.00104593	-0.936941	0.00437335	-1.01836	0.00224935	-1.05377	0.00076699	-0.914878	0.00588626
Itpa.130681614	0.0844192	0.774485	-0.0882198	0.503073	0.170885	0.591067	0.0353991	0.971788	0.0287979	0.9728	-0.22918	0.267295	-0.41877	0.035368
Mapre1.153767524	0.467876	0.0328465	0.369044	0.23158	0.0743826	0.906276	0.0147578	0.997418	0.262116	0.356815	0.0817221	0.836767	-0.243526	0.35948
Mapre1.153773314	0.691066	0.00457623	0.801115	0.00165336	0.630056	0.0108949	0.564783	0.0300051	0.225259	0.4557	0.110295	0.797686	-0.0662036	0.849787
Ergic3.156018279	-0.288428	0.147447	0.0679886	0.769223	-0.236081	0.256996	-0.188041	0.403306	-0.626043	0.0013911	-0.11994	0.577869	-0.280275	0.19427
Romo1.156145795	-1.00482	2.85049e-05	-0.853406	0.00709598	-0.942484	0.000172292	-0.672666	0.0117037	-1.00424	9.16155e-05	-0.936844	0.000210385	-0.628207	0.0233682
Phf20.156309953	0.257632	0.36198	0.0631054	0.991839	-0.129865	0.796162	-0.0770347	0.874573	0.0229918	0.926123	0.0638547	0.89797	0.231691	0.57303
Hspa5.34776529	0.523052	0.0133304	0.314751	0.186678	0.10555	0.79351	0.0196854	0.999678	-0.0262531	0.895551	-0.121721	0.632863	0.435538	0.0860557
Pfdn4.170519070	-0.588472	0.0653529	-0.711045	0.0460149	-0.739119	0.0204034	-0.757088	0.0213313	-0.79156	0.0178675	-0.974146	0.00166542	-0.689085	0.0430697
Serf2.121451061	0.0309927	0.878794	0.00501167	0.767127	0.119191	0.720294	0.0809729	0.766665	0.268082	0.270895	0.123932	0.589346	0.258485	0.327464
Hypk.121458440	-0.240219	0.248016	-0.124356	0.614162	-0.231181	0.248495	-0.370394	0.0548338	-0.342529	0.0912865	-0.373667	0.0485953	-0.0734053	0.733931
Wdr76.121544859	-0.515188	0.139298	-0.283007	0.429959	-0.220858	0.581125	0.167237	0.643382	-0.281214	0.478212	-0.219628	0.549357	-0.151179	0.777979
Ckap2l.129268460	0.00406472	0.962806	-0.134344	0.537437	-0.0263336	0.960439	0.156792	0.632769	0.287904	0.341002	0.5147	0.0642969	0.316769	0.324921
Rmdn3.119137254	0.136919	0.617193	0.187108	0.650742	-0.071654	0.716834	0.0846246	0.822664	0.182847	0.509502	0.102685	0.745892	-0.200178	0.396281
Ehd4.120089743	0.395385	0.100532	0.26011	0.204263	0.343177	0.207874	0.416478	0.0973691	0.130626	0.666269	-0.245875	0.402135	-0.187733	0.504373
Ola1.73093050	-0.139476	0.794601	-0.657164	0.242196	0.299055	0.534119	-0.115601	0.868876	-0.320432	0.593491	-0.31858	0.558231	0.0338438	0.995023
Ola1.73093455	-0.756323	0.0124822	0.022878	0.716948	-0.750588	0.0134731	-0.626924	0.0462541	-0.474289	0.157358	-0.42087	0.202811	-0.055018	0.912168
Pbx3.34171706	0.482217	0.187196	0.643708	0.137278	0.463704	0.333456	0.22577	0.676272	0.515104	0.230253	1.10752	0.0018443	0.427787	0.331258
Gapvd1.34677232	-0.314766	0.298688	-0.0376182	0.976464	-0.455976	0.138787	-0.104109	0.818826	-0.0540899	0.938542	-0.298268	0.455338	0.00473631	0.980791
Ier5l.30472890	0.744076	0.00150461	0.558148	0.00807019	0.84092	0.000283312	0.421708	0.101435	0.397098	0.104232	0.230806	0.430584	0.158693	0.657873
Asb6.30823352	0.244695	0.324866	0.146221	0.680695	0.220271	0.446479	-0.128407	0.705826	-0.330101	0.260447	-0.263763	0.393456	-0.265625	0.35948
Srsf6.162935352	-0.184553	0.444239	-0.459763	0.00590681	-0.295985	0.185739	-0.507593	0.00972127	-0.253225	0.285256	0.0330186	0.877992	0.0617997	0.848092
Srsf6.162937120	-0.619213	0.0126123	-0.576344	0.0184283	-0.514042	0.0779067	-0.392202	0.179772	-0.8009	0.00255241	-1.22021	5.27834e-07	-0.327756	0.286733
Sgk2.163014139	-0.540363	0.137713	-0.267819	0.928228	-0.357735	0.35705	-0.484589	0.22653	-0.229184	0.578126	-0.289217	0.509391	-0.154453	0.746299
Ehmt1.24791025	1.05096	0.00308212	0.115902	0.865918	0.643426	0.138469	0.510666	0.255405	0.683584	0.0977573	0.864753	0.0282508	0.525124	0.24364
Spc25.69194145	0.113254	0.817825	0.642081	0.00139811	0.63744	0.0351208	0.6079	0.036757	0.674142	0.0166725	0.442903	0.147788	0.375403	0.248206
Trpm7.126791817	1.02508	0.00139054	0.321618	0.305787	0.70472	0.0433165	0.657708	0.0580133	0.650566	0.0542085	0.502605	0.191062	0.407711	0.310627
Ncaph.127104080	-0.00725331	0.941629	0.0260466	0.717611	-0.0563991	0.907159	-0.051001	0.966109	-0.171969	0.792501	-0.136072	0.855245	-0.221462	0.711354
Esf1.140120135	0.0865399	0.945432	0.114659	0.85044	0.182539	0.686615	0.420114	0.34224	-0.0748901	0.889401	-0.26977	0.488816	0.0428617	0.956278
Eif3m.104999906	-0.696399	0.0563437	-0.702914	0.0166186	-0.744149	0.0531202	-0.563984	0.158469	-0.906083	0.0134109	-0.854441	0.0154057	-0.742313	0.0516306
Myef2.125087991	-0.251268	0.4038	-0.196049	0.327291	0.10294	0.809077	0.0266863	0.960221	0.0344386	0.936505	0.269024	0.426274	0.143999	0.710653
Ciao1.127242860	0.110885	0.72696	-0.131147	0.657707	0.0172972	0.951789	-0.0707132	0.837955	0.0841096	0.814295	0.187777	0.538239	-0.195452	0.52892
Ext2.93695880	-0.916883	0.00327015	-0.867056	0.0157445	-0.775754	0.0242436	-0.901757	0.00685099	-0.736413	0.0387791	-0.564595	0.118621	-0.2137	0.622342
Arl5a.52398206	0.397689	0.0797221	0.635794	0.00573833	0.276957	0.314169	0.493475	0.0381602	0.133841	0.614652	0.226231	0.402455	0.210955	0.46521
B230118H07Rik.101562373	0.0391854	0.960969	0.245549	0.269365	0.448826	0.39926	0.30566	0.573082	0.12018	0.863486	-0.0885612	0.80565	-0.3238	0.417415
Med22.26905516	-0.221301	0.514489	-0.164976	0.667696	0.0543418	0.950414	0.231328	0.441666	-0.170672	0.669892	-0.731299	0.00635816	-0.496048	0.0879868
Surf1.26913634	-0.386666	0.191361	-0.250354	0.447791	-0.245127	0.542745	-0.200876	0.599682	-0.233799	0.562176	-0.597377	0.0381458	-0.319333	0.379249
Surf4.26920290	0.350783	0.025484	0.292167	0.0960732	0.260644	0.167586	0.4097	0.0142231	0.0864413	0.643729	0.153342	0.411015	-0.250593	0.18298
Surf4.26921078	-1.0562	3.92663e-05	-0.622677	0.0615868	-0.506073	0.0785398	-0.831375	0.00231733	-0.956496	0.000359792	-0.813314	0.00308418	-0.742897	0.00861993
Mettl8.70964812	-0.247567	0.510955	-0.31461	0.894592	-0.431031	0.300822	0.0529717	0.92071	0.265541	0.528436	-0.511407	0.207827	-0.183396	0.748797
Slc25a12.71274544	-0.402111	0.279763	0.230968	0.703893	-0.587671	0.113901	-0.488816	0.189716	-0.180687	0.666162	-0.785204	0.0278849	-0.369352	0.338875
Slc25a12.71274995	-0.445311	0.0512516	-0.581534	0.0156275	-0.546664	0.0213837	-0.214853	0.420261	-0.39173	0.118625	-0.656299	0.00327596	-0.880989	6.66961e-05
Pdrg1.153009146	0.966066	1.71175e-05	1.33256	3.50587e-10	0.97418	3.24349e-05	1.10334	1.03867e-06	0.811015	0.00054201	0.0377338	0.869558	0.319196	0.240083
E2f5.14606309	-0.307985	0.437322	-0.244586	0.722752	-0.355201	0.506254	-0.282371	0.632315	-0.172723	0.793754	-0.381098	0.448206	0.20043	0.671002
Sdc4.164424505	0.79746	0.00967045	0.500523	0.162604	1.49056	4.84222e-07	1.07317	0.000598278	0.685217	0.0387791	0.0668454	0.919591	0.168173	0.778824
Sdc4.164425649	1.51607	8.93718e-10	1.81435	6.01424e-16	1.78938	3.53743e-13	1.80619	1.27049e-13	1.39531	2.15731e-08	0.896905	0.000589971	0.739534	0.00859683
Sdc4.164426040	1.53608	0.00109935	1.39654	0.000290738	1.32711	0.00615597	1.40105	0.00346881	1.29717	0.006801	0.356715	0.589346	-0.0222003	0.964039
Commd7.153619214	0.366917	0.0671119	-0.0982315	0.648077	0.0529918	0.954082	-0.0145006	0.952625	0.21631	0.406726	-0.076639	0.804244	0.1807	0.541743
Cdk5rap1.154335635	0.114086	0.702771	-0.515846	0.118292	0.100479	0.906861	0.0794992	0.864062	-0.001068	0.999546	0.301125	0.44198	0.000900568	0.981929
Snta1.154376577	0.0495187	0.924325	0.0559487	0.487632	0.383959	0.324804	0.28637	0.466022	0.228718	0.575905	0.203444	0.58165	-0.0736613	0.864218
Tcfl5.180622211	-0.737306	0.013448	-0.635451	0.0960732	-0.813664	0.00806008	-0.108552	0.838264	-0.40943	0.270895	-0.149417	0.80377	-0.672546	0.0416656
Rgs19.181688753	-0.73892	0.0369798	-0.499103	0.0911589	-0.823412	0.021701	-1.01137	0.00238033	-0.649158	0.0793614	-0.734198	0.0393163	-0.482216	0.211548
Ptgis.167203445	0.297849	0.425175	0.618245	0.0332757	0.358978	0.296625	0.319954	0.371819	0.0413012	0.87131	-0.38386	0.387432	-0.99775	0.00492494
B4galt5.167298694	-0.108398	0.789867	-0.00300082	0.855365	-0.33802	0.456408	-0.154812	0.779335	0.032686	0.919855	-0.264517	0.559395	-0.0669679	0.905891
Dido1.180658607	0.883289	0.00380698	0.741461	0.012994	0.716981	0.031109	0.868936	0.00720743	0.797018	0.0127108	0.966388	0.00217258	0.840155	0.00958303
Oser1.163406186	0.00663858	0.937251	0.0213476	0.948426	-0.195909	0.616167	-0.187505	0.607668	-0.3549	0.29901	-0.387038	0.220807	-0.302311	0.364841
Car2.14900770	-0.155769	0.748139	-0.383132	0.143356	-0.151781	0.720294	-0.0533014	0.913212	-0.0948076	0.835471	0.0244359	0.999242	-0.286097	0.497715
Bcl2l1.152780927	-0.0371394	0.962001	0.274479	0.186678	-0.00469605	0.964685	-0.0292514	0.933173	-0.114759	0.775586	-0.123909	0.761257	-0.220843	0.594934
Id1.152737412	-0.222669	0.453519	-0.233552	0.844084	-0.362254	0.170954	-0.166581	0.61187	-0.281939	0.377053	0.132582	0.700747	-0.132411	0.714051
Tpx2.152894052	-0.267054	0.212536	-0.277945	0.17399	-0.363734	0.153219	-0.323677	0.198589	-0.363297	0.14487	-0.405107	0.085283	-0.217862	0.44052
Tpx2.152895324	0.521141	0.0630433	0.311381	0.481692	-0.169552	0.735291	0.101723	0.812805	0.0856006	0.824198	0.250678	0.50863	0.300606	0.409665
Bub1.127801375	-0.919978	0.00348872	-1.26677	3.8438e-05	-0.672926	0.0707566	-0.87699	0.0100246	-0.598367	0.100763	-0.155063	0.72316	-0.149835	0.754107
Anapc1.128612956	-0.998211	0.00111044	-1.02278	0.000470652	-0.915675	0.00519836	-0.901722	0.00427836	-0.648744	0.0600762	-0.215021	0.590978	-0.17826	0.687063
Zc3h8.128926519	0.242759	0.559723	-0.0393576	0.766983	0.324649	0.370588	0.167231	0.718766	0.337687	0.363683	-0.345225	0.330082	-0.596963	0.0905336
Tmem87a.120355565	0.449851	0.132327	-0.00597931	0.690819	0.705218	0.0200236	0.666058	0.0239555	0.774275	0.00772643	0.616447	0.0400115	0.494525	0.122872
Zfp106.120507078	1.32823	7.86702e-06	0.688969	0.10831	0.495845	0.157304	0.610902	0.0856202	0.57435	0.103926	0.536837	0.152109	0.351624	0.400997
Zfp106.120510030	0.269257	0.276879	-0.093394	0.702801	0.0938852	0.80387	0.203583	0.490736	0.161864	0.558775	0.458305	0.0640396	0.176338	0.531852
Cse1l.166946389	-0.532614	0.0222447	-0.697216	0.000143172	-0.672872	0.00295113	-0.674204	0.00274798	-0.409948	0.0927087	0.0464131	0.898372	0.12967	0.72937
Ddx27.167034945	0.323725	0.248446	0.184904	0.902553	0.194926	0.634148	0.0357583	0.961048	0.279971	0.375395	0.164256	0.615459	-0.0519976	0.880271
Zfas1.167065862	0.468679	0.0735431	0.577617	0.00864815	0.829855	0.00242808	0.394824	0.217303	0.205119	0.563256	-0.115962	0.698715	-0.337138	0.225375
Sox12.152395152	-0.00648577	0.980409	0.403683	0.247903	0.182664	0.602436	0.135004	0.715733	0.455753	0.116661	0.444282	0.120608	0.420801	0.18293
Zcchc3.152412205	-0.405949	0.0364537	-0.30756	0.179867	-0.170728	0.508794	-0.359032	0.0971847	-0.411326	0.0559584	-0.167311	0.490764	-0.00668373	0.995023
Elmo2.165289405	-0.235703	0.62915	-0.215409	0.796692	0.0788021	0.857375	-0.10211	0.837955	-0.0910417	0.853526	0.107031	0.785981	-0.423596	0.248326
Dsn1.156995630	0.361085	0.396977	0.0493553	0.688109	0.334974	0.481972	0.063835	0.945209	0.614131	0.127654	0.22843	0.686673	-0.462824	0.259379
Soga1.157016071	0.62577	0.117788	0.570512	0.0535064	0.660096	0.145608	0.437391	0.377434	-0.122721	0.769172	-0.45808	0.269469	0.158035	0.811322
Trp53rka.165490363	0.594332	0.0342384	0.036318	0.914359	0.347327	0.34865	0.466498	0.124386	0.314722	0.33913	0.249503	0.44002	0.124049	0.772807
Zmynd8.165784401	0.430313	0.152374	0.518286	0.101179	0.492595	0.122463	0.844619	0.00273801	0.888502	0.00133008	1.24209	2.7826e-06	1.09062	0.000100567
Blcap.157556612	0.527253	0.0583405	0.602297	0.0426992	0.409277	0.192784	0.617257	0.0333455	0.613421	0.0300763	0.701118	0.0127801	0.517103	0.11058
Tti1.157982052	-0.285418	0.35834	-0.269496	0.46768	-0.621012	0.053903	-0.307062	0.413643	-0.398667	0.256349	-0.158403	0.745088	-0.0597179	0.891179
Gtsf1l.163087280	-0.637455	0.00698267	-0.621508	0.00796099	-0.776357	0.000913583	-0.647032	0.00623281	-0.74098	0.00196879	-0.886697	0.000110967	-0.863645	0.000145598
Samhd1.157097784	-0.625445	0.00406368	-0.584906	0.010929	-0.644023	0.0021938	-0.392135	0.0889145	-0.284414	0.254478	-0.0109442	0.997244	0.286711	0.269552
Dido1.180658212	-0.838611	0.00906038	-0.532116	0.139003	-0.580213	0.119946	-0.707708	0.0340083	-1.10021	0.00044774	-0.614464	0.0597043	-0.153993	0.747371
Stmn2.8561607	-0.131236	0.759632	-0.188092	0.76448	0.0742426	0.856731	-0.197868	0.609159	-0.0305671	0.99256	0.0846378	0.799218	0.384397	0.245568
Ythdf3.16217037	1.00916	0.0122924	0.801732	0.0927546	0.830413	0.0758317	0.938811	0.0347144	0.944259	0.0323297	0.753865	0.10772	0.668953	0.156307
Chmp4c.10390398	-0.581548	0.0583268	-0.749878	0.0763045	-0.53552	0.10448	-0.495375	0.136332	-0.508356	0.136115	-0.362154	0.321876	-0.432083	0.214898
Zfp512b.181582383	0.774724	0.0349439	0.801648	0.00604949	1.06092	0.006243	0.788149	0.0468091	0.829017	0.0334388	1.10734	0.00306319	0.537705	0.211065
Prelid3b.174465423	-0.429561	0.0266321	-0.127361	0.92858	-0.214948	0.343094	-0.0954812	0.70959	-0.0875102	0.762933	-0.0848033	0.755885	-0.217943	0.367673
Mtfr1.19220817	-0.0777441	0.804583	-0.565657	0.0611377	-0.0886305	0.896746	-0.322265	0.422592	0.22932	0.500859	0.269061	0.477008	-0.121139	0.811322
Spata5.37579096	-0.757236	0.0425392	-0.953394	0.0229584	-0.348235	0.464323	-0.583475	0.156885	-0.420375	0.360298	-0.323296	0.448981	-0.334585	0.464885
Mme.63383713	0.760813	0.0109681	0.734457	0.028024	0.735682	0.0240261	0.665355	0.0343952	0.331414	0.325807	0.999722	0.000653721	1.33408	2.40042e-06
Gmps.64016752	-0.831348	0.00441883	-0.487884	0.215351	-0.487053	0.131665	-0.466562	0.152888	-0.589704	0.0633633	-0.515156	0.0982831	-0.931579	0.00119853
Zmynd8.165827460	0.693917	0.00226874	0.860717	5.22523e-05	0.653346	0.00865606	0.555332	0.0325964	0.253486	0.38763	-0.131256	0.669077	-0.385166	0.187347
Sulf2.166074397	0.0244833	0.861967	0.109387	0.985093	-0.0559652	0.899664	0.00235363	0.974624	-0.0670556	0.864634	0.132888	0.616986	0.360394	0.151881
Stau1.166948522	0.112317	0.689482	0.552903	0.0528249	0.121251	0.660229	0.0282032	0.895611	0.403985	0.14285	0.38624	0.164441	0.322493	0.30722
Serinc3.163625018	0.111403	0.655265	-0.0610655	0.807761	0.180065	0.444639	0.14152	0.557425	0.00577078	0.979584	0.301948	0.116003	0.0367987	0.958588
Tomm34.164053789	-0.310358	0.0883672	-0.0919077	0.726058	-0.418583	0.0175305	-0.376455	0.0492789	-0.364789	0.066618	0.0619585	0.79824	-0.0450832	0.884234
Sec62.30819742	0.815973	0.0214391	0.750285	0.022635	1.14803	0.00138816	1.05029	0.00272415	1.35114	6.23764e-05	0.604985	0.123818	0.508608	0.223454
Atp9a.168634688	0.836898	0.124541	1.04034	0.00796099	1.05883	0.0627077	0.944454	0.0912702	1.02504	0.0602751	0.801672	0.153543	0.66726	0.278952
Fam110a.151969648	0.841432	0.017093	1.12745	2.79235e-05	0.840982	0.0271423	0.560948	0.158996	0.362474	0.38617	0.242958	0.591723	0.228207	0.68387
Rbck1.152316587	0.142647	0.643581	0.315353	0.141256	0.502928	0.0692463	0.259525	0.375568	0.319976	0.253108	-0.0836005	0.824061	-0.111642	0.752316
Trib3.152337681	-0.602286	0.102102	-0.804047	0.171166	-0.648267	0.0845254	-0.34054	0.427309	0.586288	0.142658	0.786365	0.0392892	-0.234973	0.625221
Plk4.40816883	-0.346896	0.478498	-0.945145	0.0491433	0.257874	0.638723	-0.3749	0.494993	0.0411959	0.917012	0.294714	0.606516	-0.274578	0.626372
Hsd17b12.94032951	-0.12012	0.826916	-0.360058	0.731649	-0.231598	0.505185	-0.419027	0.24907	-0.343553	0.373877	-0.376302	0.303925	-0.616873	0.0852458
Api5.94411980	-0.443408	0.0236513	-0.746359	8.66936e-06	-0.558618	0.00399674	-0.698462	0.000220157	-0.577478	0.00351565	-0.352274	0.0880222	-0.759384	8.44441e-05
Smc4.69034623	-0.483177	0.126225	-0.357763	0.634813	0.140424	0.849558	0.164714	0.751614	0.143914	0.750734	0.504803	0.194225	0.299437	0.473625
Cdc42se1.95236424	0.0206982	0.938612	-0.294304	0.151204	-0.0429946	0.851005	-0.34447	0.188223	-0.483897	0.0530368	-0.159274	0.571336	-0.511237	0.0434815
Ap4b1.103822025	-0.153097	0.679198	-0.151218	0.92858	0.129315	0.782962	0.29231	0.521617	0.419685	0.307599	0.503145	0.191062	0.437828	0.317988
Tiparp.65555139	-0.069502	0.896191	-0.878329	0.0151417	0.0453238	0.955459	0.00704308	0.975374	0.146602	0.759315	0.523583	0.257909	0.187728	0.769519
Proser1.53481755	0.387096	0.249488	-0.313512	0.442034	0.368654	0.392111	0.465258	0.265763	0.520331	0.181967	0.727704	0.0569393	0.92419	0.0118027
Gmeb2.181251701	0.304782	0.248204	-0.259652	0.306371	0.525298	0.0304723	0.346623	0.177304	0.00803803	0.965679	0.33943	0.187116	0.440025	0.0754163
Stmn3.181306708	-0.829755	0.00235084	-0.297074	0.459612	-0.471076	0.102519	-0.734517	0.00972127	-0.860394	0.002682	-0.619299	0.0318073	-0.510514	0.0879868
Arfrp1.181359585	-0.274868	0.448951	-0.0840807	0.894592	0.27331	0.659217	0.251121	0.625734	0.0264156	0.977018	-0.184157	0.696454	-0.0172606	0.987505
Adnp.168181246	-0.0950849	0.670604	0.0518076	0.759198	0.0183741	0.941365	0.205327	0.303957	0.00499752	0.953576	0.324772	0.0624376	0.317774	0.0898603
Dpm1.168210765	-0.300948	0.220545	-0.396459	0.15449	-0.0909079	0.771715	-0.0234803	0.944855	0.15723	0.588899	0.271655	0.398873	-0.0583163	0.890813
Map9.82395268	1.12339	0.00455661	0.944898	0.0634427	0.546211	0.312282	0.334826	0.536161	0.287507	0.590427	0.0729413	0.960226	0.50163	0.305498
Pmepa1.173227076	-0.0513599	0.901805	0.431199	0.242135	0.191917	0.654664	-0.0642911	0.868575	-0.125672	0.768011	-0.569847	0.104188	-0.241134	0.518022
Mdk.91930074	-0.708736	1.69371e-05	-0.631489	2.81969e-05	-0.694219	2.39194e-05	-0.576861	0.000609836	-0.605816	0.000393379	-0.494162	0.00404439	-0.796545	1.11865e-06
Dgkz.91933076	-0.205225	0.605106	0.0909749	0.411828	0.395558	0.385483	0.188537	0.698845	0.0993198	0.838767	0.390414	0.333318	0.414166	0.327464
Large2.92365311	-0.00465589	0.962806	-0.898781	0.0378013	0.323153	0.484727	-0.00518618	0.979685	-0.0106099	0.994313	0.0369745	0.963116	0.179765	0.759961
Fastkd5.130614096	-0.368392	0.0653529	-0.229665	0.284391	-0.369173	0.0743385	-0.0717362	0.78621	-0.227939	0.320755	-0.364584	0.0576323	0.123631	0.628322
Ddrgk1.130654332	0.303134	0.305893	0.510427	0.00778987	0.353607	0.207323	0.230087	0.438146	0.185772	0.535142	0.17823	0.559244	-0.515344	0.046654
Slc4a11.130684363	1.40293	9.06251e-08	1.22537	5.76817e-05	0.825368	0.00759711	0.815757	0.00791369	0.50717	0.1241	0.245888	0.521301	-0.0757085	0.838739
Ilf2.90488379	-0.690017	0.0184032	-0.758368	0.0128018	-0.71935	0.0201367	-0.376834	0.294959	-0.670513	0.0328618	-0.68522	0.0241762	-0.391918	0.263177
S100a13.90524582	0.04811	0.966361	-0.716223	0.0325413	-0.170074	0.669735	-0.178907	0.647418	-0.122625	0.772269	-0.074534	0.804285	0.480332	0.225306
Sall4.168748582	-0.68333	0.000383421	-0.496557	0.0365033	-0.638125	0.00178609	-0.605356	0.00277139	-0.689349	0.000699654	-0.55934	0.00530979	-0.159046	0.525659
Zfp64.168925616	0.154681	0.501888	0.0720663	0.562788	0.150242	0.557412	0.283662	0.190789	0.197229	0.36539	0.215416	0.324529	0.0471381	0.894442
Zfp217.170108896	-0.125976	0.676892	-0.0939396	0.766983	-0.478497	0.0672296	-0.275953	0.34224	-0.30307	0.315534	-0.00922133	0.928292	-0.191444	0.550399
Scamp3.89182770	-0.184924	0.493592	-0.100593	0.543069	-0.188368	0.441209	-0.116254	0.691024	-0.339493	0.173646	-0.115081	0.692541	-0.284812	0.278255
Gba.89208690	0.294085	0.388669	0.862122	0.00192591	0.119329	0.759917	0.139552	0.71033	0.222211	0.525887	0.268324	0.453078	0.0968366	0.849787
Schip1.68626482	-0.513274	0.18566	-0.601083	0.0355213	-0.287615	0.519075	-0.23956	0.622481	-0.463713	0.262626	-0.367	0.375203	0.0841405	0.889158
Gatad2b.90358120	0.337967	0.41682	1.0818	0.008406	0.581185	0.220692	0.560874	0.245812	0.46813	0.333935	0.0712381	0.942136	0.807913	0.068922
Ilf2.90487967	-0.448426	0.308527	-1.04514	0.0235028	-0.346549	0.561554	-0.4964	0.352602	-0.395839	0.503514	-0.711515	0.128526	-1.03525	0.018178
Cat.103454253	0.658262	0.00103978	0.391776	0.0914152	0.457922	0.0492267	0.62848	0.00277474	0.570587	0.00671233	0.740741	0.00033495	0.651467	0.00261931
Nat10.103721509	-0.21437	0.534132	0.1133	0.640798	-0.312353	0.328139	-0.0364637	0.931378	-0.163201	0.670688	-0.0871248	0.830631	-0.07919	0.836488
Caprin1.103765268	-0.149322	0.59045	-0.586664	0.101179	0.216371	0.637192	0.0754742	0.902862	0.244317	0.501786	0.57108	0.0516998	0.304032	0.403343
Nelfb.25199968	-0.782981	0.00577246	-0.399711	0.593097	-0.266714	0.398644	-0.217334	0.54845	-0.178708	0.652944	-0.0270894	0.960192	-0.116072	0.782692
Tubb4b.25222407	0.374633	0.062294	0.186738	0.561678	-0.208593	0.464125	-0.234377	0.434329	-0.269901	0.360214	-0.211434	0.508501	0.0506331	0.880271
Ctsz.174427756	0.327972	0.280975	0.972654	0.000176596	0.91995	0.00344303	0.730062	0.0197184	0.868358	0.00355539	0.993972	0.000589971	1.10663	0.000195915
Atp5e.174461330	-0.590254	0.0133743	-0.519627	0.0710637	-0.425827	0.0900129	-0.514465	0.0499286	-0.524991	0.0507267	-0.68608	0.00634625	-0.509033	0.0537121
Alg5.54749436	0.801576	0.000309221	0.949472	1.23487e-05	0.72596	0.0011901	0.498004	0.0447108	0.493019	0.0426779	0.428071	0.0846892	0.54516	0.0334484
Spg20.55137332	0.046755	0.921871	-0.272183	0.497305	0.0698962	0.91477	0.0230606	0.95173	0.28836	0.393698	-0.0980553	0.822796	0.00324602	0.99161
Atp11b.35856276	-0.695606	0.0167254	-0.137255	0.866658	-0.0774771	0.807838	-0.160108	0.680395	-0.218664	0.587894	0.129109	0.800723	0.260701	0.512978
Swi5.32279059	-0.577985	0.107312	-0.361983	0.936318	-0.17282	0.664847	-0.268169	0.545891	-0.304304	0.497094	-0.112573	0.8222	-0.000937787	0.98973
1110008P14Rik.32379358	-0.176821	0.672799	-0.0119783	0.948255	-0.0968554	0.871887	-0.0479358	0.942492	-0.318813	0.364542	0.056989	0.814419	-0.34361	0.316794
Rbm12.156095134	0.877713	0.000405333	0.492942	0.11205	0.919729	0.000616713	0.719871	0.00914703	0.663365	0.017066	1.00852	0.000110967	0.914425	0.000709174
Nfs1.156123907	-0.212977	0.696948	-0.364808	0.200929	-0.158907	0.685831	-0.0260852	0.991041	-0.110616	0.834488	0.139832	0.690286	0.325859	0.388733
Rbm39.156147495	0.558638	0.061295	0.151123	0.959216	0.33638	0.340809	0.555196	0.0938069	0.367747	0.299699	0.476114	0.158023	0.73387	0.0212103
Tbl1xr1.22215295	0.438005	0.210147	0.0303296	0.894592	-0.0222073	0.872338	0.496206	0.215978	0.295005	0.52231	0.656379	0.0767242	0.536376	0.173339
Rap2b.61367035	0.99522	0.00062943	0.893343	0.00953013	0.918491	0.00185443	0.921415	0.0021284	0.202572	0.587894	-0.089794	0.836499	0.388266	0.274754
Ppid.79603651	-0.145748	0.679956	0.0616255	0.727491	-0.348917	0.136567	-0.544605	0.0116345	-0.616418	0.00489408	-0.43054	0.0528552	0.0207653	0.949859
Ahcy.155059979	0.218663	0.249604	-0.0971398	0.718356	-0.268228	0.278481	-0.341162	0.128653	-0.300735	0.208513	-0.650626	0.00138733	-0.604902	0.0034496
Pigu.155278501	-0.655328	0.0278138	-0.049256	0.929861	0.184779	0.634978	0.202893	0.575911	0.224117	0.4921	0.3924	0.203674	0.180383	0.609014
Ncoa6.155390916	0.550768	0.0914977	0.874242	0.00590681	0.272358	0.558621	0.278385	0.547257	0.421565	0.276284	0.123203	0.863544	0.0795656	0.938156
Spata2.167481651	0.0621509	0.917067	0.00153728	0.953194	-0.0744237	0.74237	0.18588	0.675853	-0.0331907	0.880796	-0.074828	0.783535	-0.135959	0.66723
Ube2v1.167608091	-0.540798	0.00800828	-0.00686284	0.827237	-0.426318	0.0502007	-0.272838	0.25862	-0.461742	0.0375373	-0.442244	0.040346	-0.426422	0.05516
Jade1.41616864	-0.140162	0.579404	0.00510981	0.671578	-0.0650992	0.845018	0.0220538	0.956455	-0.0682617	0.879506	-0.0768783	0.789303	-0.00756799	0.98973
Pogz.94880882	0.409698	0.222318	-0.196269	0.540671	0.0697977	0.889792	0.449836	0.202949	0.362146	0.32148	0.476168	0.185291	0.202588	0.681528
Gon4l.88910099	0.872276	5.98285e-05	0.727106	0.00440532	0.313858	0.273601	0.51398	0.0437558	0.654546	0.00678471	0.430364	0.0968454	0.339562	0.245568
Clk2.89177087	0.250076	0.443524	0.642603	0.0239127	0.474821	0.180082	0.211585	0.625734	0.303347	0.417178	-0.120344	0.781647	0.177037	0.698695
Clk2-scamp3.89182770	-0.160162	0.562548	-0.0990058	0.550032	-0.188368	0.444459	-0.116254	0.692009	-0.331658	0.188691	-0.113228	0.700109	-0.269031	0.313013
Adar.89753455	0.758534	0.000858876	0.858733	0.00022011	0.764213	0.00201295	0.836013	0.000445466	0.808069	0.000619339	0.824787	0.000550912	0.637248	0.0113898
Ube2q1.89782742	-0.685729	0.000194682	-0.391198	0.0858749	-0.213643	0.371608	-0.452014	0.0284747	-0.394359	0.0738328	-0.163534	0.545232	-0.447259	0.0297327
Ube2q1.89783997	-0.199006	0.673274	-0.15901	0.508913	-0.151963	0.788301	0.313328	0.409886	-0.064957	0.879506	0.0724679	0.901256	0.318124	0.421088
Acp6.97176576	-0.282129	0.385202	-0.161633	0.618486	-0.174794	0.701565	-0.304855	0.374829	-0.0887357	0.892499	-0.0429068	0.969053	-0.108704	0.834195
Clcc1.108678840	0.434627	0.228141	0.493394	0.204534	0.417321	0.264928	0.629756	0.0786459	0.785315	0.0170824	-0.11939	0.749201	0.497651	0.196883
Plrg1.83072293	-0.208683	0.316839	-0.0635709	0.979587	-0.271593	0.198595	0.0242205	0.997675	0.0409983	0.945314	0.171819	0.57416	0.128	0.751359
S100a11.93526288	-0.344939	0.456404	-0.428846	0.187502	-0.491961	0.25445	-0.60074	0.148898	-0.623187	0.135703	-0.613149	0.137776	-0.449999	0.300235
Mcl1.95663178	-0.26372	0.165143	-0.175861	0.667383	0.247146	0.2508	0.571152	0.00272551	0.215919	0.29203	-0.0750566	0.818843	-0.0699713	0.820527
Aph1a.95897469	-0.235115	0.366091	-0.493009	0.251565	0.186291	0.666008	0.00139692	0.966355	-0.026488	0.933174	-0.0478701	0.862158	-0.288665	0.364725
Anp32e.95945565	-0.239997	0.538916	-0.174335	0.401107	-0.078058	0.899019	-0.225093	0.607653	-0.278662	0.507343	-0.0835214	0.859257	-0.0753489	0.912422
Ssr3.65382015	0.379877	0.166716	0.259924	0.288214	0.272577	0.516194	0.0300856	0.997675	-0.129286	0.673602	-0.111962	0.710719	-0.459813	0.0953704
Ccnl1.65946400	0.0724741	0.827003	-0.047099	0.994121	0.331093	0.342077	0.114997	0.811254	0.0704226	0.879506	0.293756	0.430059	0.0740953	0.908043
Mrps28.8802395	-0.826067	0.0562218	-1.77203	1.23487e-05	-0.553922	0.288005	-1.11389	0.0172974	-0.577	0.276284	-0.466039	0.407853	-0.928452	0.0515265
Tpd52.8929847	-0.0144628	0.970307	0.165706	0.589585	0.110416	0.696057	0.0190641	0.972735	0.0620745	0.815348	0.132403	0.61225	0.398258	0.0646947
Arnt.95497239	0.273632	0.474483	-0.171227	0.722466	0.32346	0.354013	0.246372	0.538366	0.649665	0.0585533	0.468218	0.197957	0.544199	0.165581
Psma7.180036616	-0.291225	0.143394	-0.147394	0.538753	-0.167149	0.484025	-0.135618	0.623046	-0.158931	0.564602	-0.261733	0.260241	-0.37786	0.0603403
Lama5.180176623	0.382785	0.324554	0.18647	0.799779	0.305171	0.496073	0.0643391	0.880756	-0.0806191	0.910261	0.139917	0.769623	-0.270573	0.533356
Zranb2.157548386	0.0644766	0.8821	0.142036	0.938066	0.0111211	0.996349	0.0260051	0.972735	0.127732	0.740169	-0.145357	0.670517	-0.0383565	0.91856
1810037I17Rik.122925748	-0.16497	0.707372	-0.457729	0.116492	-0.442876	0.197132	-0.633453	0.0512168	-0.338622	0.378309	-0.385081	0.270977	-0.590435	0.0705579
Zfand1.10340228	0.023054	0.993489	-0.0116277	0.840889	-0.138785	0.698602	-0.0834133	0.817514	-0.0118326	0.983949	0.100716	0.819935	-0.138919	0.703633
Snx16.10418402	-0.115656	0.698525	-0.209474	0.786833	0.221548	0.762908	0.154084	0.768126	0.141097	0.770511	-0.0440151	0.909217	0.243777	0.601993
Impa1.10314322	0.37567	0.036404	0.194095	0.573176	0.428778	0.0342431	0.362228	0.0857832	0.460978	0.0201395	0.331171	0.11772	0.604691	0.00233672
Znhit6.145604173	-0.0183542	0.957476	0.172733	0.28431	0.0228415	0.934071	-0.135516	0.691024	-0.00731424	0.951363	0.0517573	0.944159	-0.272455	0.439294
Pdcd10.75516787	-0.183236	0.546963	0.0290408	0.948255	0.195323	0.765033	-0.348164	0.429956	-0.217989	0.63517	-0.821263	0.0316483	-0.51507	0.24382
Pdcd10.75517236	-0.429239	0.145936	-0.307378	0.343729	-0.319719	0.324175	-0.484418	0.137513	-0.0446019	0.939394	-0.199045	0.564104	-0.269987	0.4802
Kpna4.69072485	-0.355721	0.239708	0.0376601	0.681207	-0.016372	0.990397	-0.0634858	0.886905	-0.081902	0.89694	-0.16221	0.729891	0.0667815	0.891179
Anp32e.95947389	0.259605	0.382703	-0.00405343	0.871107	0.167264	0.745027	0.0632687	0.937896	0.23526	0.508113	0.128189	0.789491	-0.00782959	0.937506
Otud7b.96158834	0.54786	0.178347	0.0861082	0.603398	0.584069	0.185644	0.50663	0.257717	0.242489	0.61063	0.0272233	0.971268	0.00506893	0.991973
Sf3b4.96177564	-0.346795	0.0600925	-0.433589	0.0688136	-0.127046	0.626053	-0.121641	0.632502	-0.351329	0.0972167	-0.399626	0.0478714	-0.405528	0.0425552
S100a10.93564645	-0.500025	0.0636354	-0.790887	0.00204888	-0.530754	0.0762376	-0.777976	0.00302687	-0.912589	0.00054201	-1.14671	3.19402e-06	-1.08989	1.67211e-05
Mfsd1.67603091	0.265732	0.244198	0.288466	0.244881	0.0606147	0.850159	0.353404	0.209628	0.207001	0.497094	0.211254	0.513083	0.503193	0.0569935
Mfsd1.67604231	1.13409	0.00010272	0.693107	0.124213	0.777523	0.0258658	0.866564	0.00888442	1.01204	0.00167895	1.33909	1.02355e-05	1.07935	0.000825189
Gm21949.68626482	-0.463274	0.259783	-0.555138	0.0548239	-0.288683	0.538577	-0.223132	0.673392	-0.447479	0.315524	-0.389688	0.367749	0.0578766	0.929458
Lamtor5.107284081	-0.629639	0.0382687	-0.756417	0.0041797	-0.935588	0.00136453	-0.582023	0.0638185	-0.612317	0.0529671	-0.711269	0.016203	-0.338429	0.352748
Jtb.90235840	0.186943	0.530544	0.449122	0.148826	-0.0764824	0.932184	-0.230222	0.521727	-0.0686764	0.87492	-0.444425	0.173779	-0.429238	0.18121
Slc39a1.90253612	0.718147	0.00387263	0.554405	0.0199211	0.676309	0.0139938	0.665645	0.0125732	0.887952	0.00045592	0.844895	0.00066344	1.10055	1.17374e-05
Dph5.115929323	0.227506	0.622672	0.656062	0.148117	-0.180493	0.583845	-0.150963	0.715636	-0.324496	0.418378	-0.418289	0.28373	-0.218147	0.592422
Pygo2.89435130	0.211661	0.537978	0.2777	0.148418	0.309986	0.419733	0.310544	0.359028	0.31083	0.345509	0.187096	0.622807	0.207437	0.619429
Pbxip1.89450952	1.04654	0.00406368	1.08544	0.00159521	0.726182	0.0817133	0.833523	0.0393026	0.702529	0.0889723	0.942985	0.0129199	1.03691	0.0074445
Aurka.172356446	0.260466	0.166871	0.338819	0.0882812	0.123665	0.599421	0.0463222	0.866463	0.205149	0.339961	0.141376	0.521271	0.109345	0.722736
Noct.51251654	-0.594828	0.0522095	-0.416226	0.151776	-0.560206	0.0639499	-0.90598	0.000944309	-1.47058	1.08974e-08	-1.57253	2.66676e-10	-2.01378	1.56062e-16
Naa15.51474030	-0.168391	0.846386	-0.65124	0.178797	-0.210867	0.738934	-0.545099	0.293945	-0.747641	0.121259	-0.632382	0.158694	-0.60829	0.211969
Edem2.155702277	-0.943426	0.000382997	-0.832839	0.00459248	-0.700178	0.0194416	-0.565887	0.056806	-0.423669	0.184383	-0.45629	0.152703	-0.629391	0.0360172
Eif6.155820086	-0.605754	0.0172029	-0.374972	0.486645	-0.487197	0.0678965	-0.410899	0.150307	-0.430383	0.132424	-0.548057	0.0510182	-0.577243	0.0360172
Uqcc1.155847145	0.0418976	0.949929	-0.0523745	0.689355	-0.0781202	0.898297	0.328113	0.55327	0.277412	0.591518	-0.138043	0.827408	0.00324602	0.983818
Stmn2.8560499	0.748082	0.0080976	0.656684	0.0992084	0.321315	0.39706	0.51824	0.111742	0.688488	0.0223768	0.816041	0.00438168	0.857248	0.00518308
Stmn2.8561294	0.582423	0.0963911	0.659385	0.135436	0.267613	0.622851	0.196234	0.718384	0.639393	0.110407	1.14776	0.0018186	0.828658	0.0465745
Gfm1.67475068	-0.202873	0.642253	-0.635965	0.0447052	-0.376287	0.475719	-0.191794	0.723777	-0.291607	0.556599	-0.0324726	0.986723	-0.092086	0.88543
Ythdf1.180904628	-0.0929903	0.842236	-0.0322398	0.983376	-0.335601	0.152318	-0.230141	0.356972	-0.445023	0.0419478	-0.482989	0.0171014	-0.188107	0.483468
Ythdf1.180905664	1.12259	2.77152e-05	0.751499	0.0155699	0.66279	0.0445629	0.495358	0.134286	0.611923	0.0501078	0.601192	0.0502091	0.000764155	0.963052
Supt20.54728762	-0.510569	0.29741	0.0116997	0.955753	-0.363645	0.498843	-0.14957	0.815736	-0.192518	0.769018	-0.164902	0.832947	-0.314306	0.543918
Sohlh2.55209957	-0.370463	0.341634	-0.992601	0.0155207	-0.481988	0.231355	-0.404844	0.321891	0.0318131	0.947906	-0.00474008	0.989653	0.00993431	0.980548
Pltp.164839769	-0.442903	0.238523	-0.281906	0.309721	-0.474721	0.18177	-0.763464	0.0329169	-0.432249	0.289882	-0.391961	0.299861	-0.198916	0.675966
Zfp335.164892142	0.902531	0.00325301	1.01354	0.00229274	1.2247	0.000107207	1.03072	0.00116401	1.02411	0.00112066	1.08406	0.00045313	0.588526	0.097033
Ncoa5.165000609	-0.311415	0.126493	-0.65435	0.00229437	-0.15279	0.53495	0.0659396	0.868876	-0.022765	0.923467	0.0218733	0.956177	-0.248125	0.266251
Ttc14.33809416	1.72076	0.00245553	2.3469	9.554e-07	2.13948	0.000175597	2.0581	0.000326406	1.82772	0.00146615	0.929203	0.140896	1.41727	0.018744
Selenoh.84669465	-0.368845	0.0774138	0.0126113	0.781391	-0.248537	0.300822	-0.301401	0.200109	-0.28379	0.262626	-0.477536	0.0305429	-0.562236	0.0075263
Tmx2.84671566	0.180798	0.417059	0.198342	0.232302	0.339961	0.121681	0.40475	0.0453346	0.407643	0.0414317	0.0114999	0.934138	-0.0366536	0.943447
Zdhhc5.84688392	0.589641	0.0128937	-0.00528053	0.890941	0.585875	0.0137606	0.558535	0.0278371	0.502021	0.0500301	0.722978	0.00278221	0.343225	0.246979
Clp1.84723375	-0.521551	0.0811427	-0.63202	0.0306322	-0.461676	0.139855	-0.765998	0.00914703	-0.176054	0.689154	-0.243365	0.538239	-0.136559	0.76054
Srxn1.152111376	0.328202	0.393005	-0.0489679	0.975027	0.276475	0.56006	0.139206	0.814727	0.247755	0.578126	0.263438	0.556544	0.0192166	0.984866
Tcf15.152149099	0.095558	0.833137	-0.0975705	0.982322	-0.283461	0.381875	-0.605964	0.0698633	-0.738583	0.0254577	-0.921469	0.00358366	-1.00842	0.0018368
Csnk2a1.152279249	0.818792	0.140303	1.41014	5.3472e-05	1.50801	0.00137257	1.40428	0.00275921	1.09943	0.0227682	0.595377	0.284858	0.981843	0.0545089
Csnk2a1.152280339	-0.211594	0.287489	-0.278715	0.149433	-0.229904	0.312699	-0.106802	0.693326	-0.127153	0.656367	0.110552	0.658212	0.147333	0.534118
Csnk2a1.152281851	0.0329823	0.989434	-0.509962	0.0186432	0.284776	0.300277	0.0738151	0.845659	0.231637	0.364542	0.1172	0.708247	0.0990685	0.807292
Chd1l.97560997	-0.378636	0.228224	-0.287862	0.327109	-0.496497	0.105614	-0.14746	0.68368	-0.289648	0.382603	0.225456	0.525204	0.0131071	0.98973
Rbm15.107326359	-0.147614	0.657419	-0.0430318	0.993375	0.342367	0.175945	0.570189	0.0231073	0.531925	0.03271	1.00016	1.99914e-05	0.477995	0.0641242
Ttf2.100939110	-0.694384	0.0247093	-0.0656178	0.727491	-0.65589	0.0466951	-0.229886	0.546256	-0.294679	0.434831	-0.28535	0.441979	-0.0992207	0.827573
Mcl1.95661017	0.548626	0.00890959	0.863797	3.067e-05	0.508544	0.0228575	0.61454	0.00689702	0.465313	0.0408848	0.0607316	0.833651	0.208742	0.492227
Mcl1.95661939	0.547245	0.0004268	0.3761	0.0521633	0.38723	0.0260791	0.0802938	0.726479	-0.103732	0.69294	-0.383044	0.0343221	-0.732363	1.76956e-05
Tpm3.90100902	-0.160773	0.621648	-0.12973	0.335687	-0.222697	0.415447	-0.242198	0.375117	-0.246361	0.378403	-0.209809	0.427861	-0.0231838	0.952664
Wdr77.105968188	-0.301669	0.203357	-0.5349	0.00438553	-0.406284	0.0640873	-0.551811	0.00972127	-0.388398	0.0943722	-0.293585	0.231758	-0.32125	0.191608
Wdr77.105969370	-0.202188	0.51463	-0.209325	0.504855	-0.232137	0.498417	0.024937	0.970117	-0.204221	0.528531	-0.727982	0.00710952	-0.0335645	0.929458
Armc1.19132393	0.334073	0.273474	0.053574	0.911999	-0.0578846	0.72722	0.00552777	0.925631	0.146009	0.752902	0.0998286	0.885896	-0.046502	0.837012
Armc1.19134171	0.520043	0.0396224	0.544271	0.0734648	0.41297	0.269935	0.196044	0.622949	0.449548	0.163542	0.14224	0.674839	0.0597782	0.912422
Pmvk.89469013	-0.0489734	0.981584	0.394711	0.113127	0.154149	0.798499	-0.0877291	0.837759	-0.119192	0.790906	-0.113499	0.81337	-0.149325	0.758184
Vps72.95123051	-0.0643612	0.790743	-0.133529	0.803546	0.275229	0.669112	0.301284	0.564743	0.472598	0.307587	0.198542	0.704693	-0.129365	0.778109
Gclm.122266940	-0.3745	0.185832	-0.508911	0.0544309	-0.651122	0.0170473	-0.687745	0.00883728	-0.460486	0.116402	-0.54871	0.0380663	-0.632069	0.0196153
Trmt10a.138158276	0.0911433	0.853357	0.22251	0.69068	-0.0789014	0.865754	-0.0153997	0.94559	0.0417324	0.960841	0.0468966	0.951414	0.07669	0.877755
Cenpe.135273540	0.211701	0.703463	0.178475	0.800375	0.285952	0.522984	0.312689	0.532009	0.419927	0.341871	0.359141	0.495814	0.278829	0.566445
Fxr1.34069344	0.285788	0.391414	0.147379	0.890449	-0.00773225	0.997178	0.200709	0.643337	0.234964	0.521243	0.152948	0.734761	-0.353008	0.310661
Fxr1.34069979	0.1176	0.8101	0.342716	0.106575	0.515035	0.233802	0.393586	0.352078	0.315083	0.445015	0.354269	0.409686	0.256302	0.586906
Sox2.34652463	-0.479366	0.0774663	-0.497402	0.0206961	-0.57748	0.0352754	-0.532919	0.0466716	-0.540732	0.0479374	-0.301783	0.295057	0.0635531	0.87194
Galt.41758700	-0.301144	0.363007	-0.0505295	0.767921	-0.0148217	0.956928	-0.174206	0.691024	-0.128175	0.803536	-0.154989	0.75759	-0.299466	0.436185
Apoa1bp.88056772	-0.16904	0.615716	0.240715	0.156108	0.373987	0.335088	0.375542	0.315027	0.228527	0.551298	0.477348	0.157693	0.310542	0.42708
Pgrmc2.41067744	0.327947	0.229492	0.281343	0.186848	0.0059042	0.955459	0.157641	0.710641	0.246231	0.471242	-0.0472628	0.859368	-0.202544	0.485841
Trim59.69035549	0.262941	0.307807	-0.0427889	0.806567	0.359127	0.167538	0.184545	0.509039	0.396291	0.0902833	0.325778	0.196476	0.220256	0.407853
Polr3gl.96578121	0.11891	0.784811	0.834143	0.01846	0.374443	0.486413	0.110644	0.871765	0.413164	0.394966	0.477966	0.351753	-0.297477	0.580612
Glmp.88328672	0.566076	0.0156801	0.464392	0.102044	0.361364	0.206307	0.277461	0.332552	0.360793	0.195479	0.455782	0.082472	0.404533	0.160293
Smg5.88362337	0.846439	9.38009e-07	1.02877	7.12396e-09	0.931903	6.23061e-08	0.845408	2.08082e-06	0.616475	0.000677152	0.360572	0.0670749	0.323252	0.131802
Mex3a.88541394	1.21522	2.38762e-05	0.900196	0.001791	1.20895	4.04022e-05	1.03362	0.000688961	0.855804	0.00572339	0.857733	0.00553094	1.23483	4.42457e-05
Ubqln4.88569726	0.0767025	0.77859	0.0442538	0.603525	-0.0485339	0.806001	-0.096801	0.765786	0.0295497	0.914801	-0.00243662	0.992647	-0.135799	0.664572
Slc33a1.63942664	0.38291	0.256024	-0.215198	0.630177	0.474888	0.212213	0.430686	0.27331	0.382004	0.313259	-0.0262516	0.937379	0.0671884	0.929458
Ect2.27097476	-0.194322	0.615159	-0.406864	0.119538	-0.253265	0.573475	-0.122904	0.818638	0.119375	0.711691	0.113517	0.763248	0.0753519	0.873836
1810022K09Rik.14606538	-0.37448	0.141648	-0.097548	0.797553	-0.448317	0.0935849	-0.273811	0.37144	-0.427592	0.134597	-0.379515	0.191062	0.0560571	0.871632
Ensa.95632117	0.466313	0.113462	0.00373585	0.802121	0.808215	0.00496303	0.345351	0.301256	0.701509	0.0141369	0.144297	0.725236	0.113589	0.819635
Abcd3.121759159	-0.525392	0.0691309	-0.401093	0.0902975	-0.479352	0.0853554	-0.253373	0.458139	-0.0967909	0.818867	0.185653	0.536596	0.472976	0.09186
Fnbp1l.122538974	-0.520829	0.158286	0.00672373	0.991497	-0.193636	0.673516	-0.602718	0.0830474	-0.268987	0.552644	0.00916704	0.983884	0.0997124	0.815973
Larp7.127536967	0.113072	0.711304	-0.0882921	0.618961	0	0.964139	-0.0576767	0.848842	-0.252578	0.384426	0.0358305	0.943603	0.4733	0.0860557
Miga1.152274100	0.481854	0.144472	0.196381	0.424868	0.0836284	0.844722	0.228644	0.616189	0.19387	0.63517	0.278043	0.547264	0.0785102	0.868839
Ampd2.108074312	0.808252	0.00393227	0.238005	0.710794	0.476793	0.160317	0.459798	0.148186	0.481488	0.116005	0.101577	0.75083	0.369784	0.303172
Gnai3.108107546	-0.289522	0.527779	-0.655702	0.0469995	-0.20667	0.643788	-0.201981	0.671278	-0.565308	0.129552	-0.0491842	0.902366	-0.281293	0.503983
Psrc1.108387893	1.89897	4.51171e-11	1.57795	5.36426e-08	1.35759	7.45005e-06	1.42294	1.58191e-06	1.07911	0.000552189	0.703941	0.0320639	0.466788	0.224822
Psrc1.108388231	0.847527	8.31408e-06	0.744824	0.00134182	0.883233	1.09813e-05	0.825362	4.46417e-05	0.548609	0.00935247	0.379977	0.0918288	0.592268	0.00656389
Taf13.108582068	0.841829	6.26267e-05	0.800813	0.0015749	0.388693	0.157423	0.381396	0.146593	0.127576	0.6824	-0.211671	0.399005	-0.303535	0.211548
Arfip1.84496346	-0.650875	0.0538136	-0.564321	0.146852	-0.671889	0.0413144	-0.436255	0.220058	-0.394915	0.279739	-0.509393	0.121618	-0.471273	0.178111
Kyat3.142744526	-0.245225	0.476195	-0.353846	0.568846	-0.160265	0.643788	-0.0489345	0.919944	-0.218595	0.594108	-0.032537	0.968898	0.302126	0.421192
Gtf2b.142783605	-0.234873	0.678729	-1.00576	0.0151551	-0.484488	0.343387	-0.315746	0.611797	-0.609879	0.227275	-0.241715	0.730634	-0.171303	0.841802
Selenof.144597676	-0.595581	0.162946	-1.29033	0.000182194	-0.527358	0.29253	-0.720333	0.0973691	-0.546219	0.240982	-0.361223	0.468202	-0.219303	0.710937
Prcc.87859166	-0.494627	0.261189	-0.432693	0.215353	-0.362096	0.454433	-0.501332	0.225929	-0.522408	0.216063	-0.554584	0.146279	0.00508122	0.980716
Mrpl47.32727752	-0.647252	0.0112781	-0.222154	0.820903	-0.428225	0.116252	-0.470512	0.0923397	-0.605405	0.0249658	-0.625427	0.0168346	-0.707595	0.00820137
Dnajc19.34077691	-1.01049	0.00573367	-0.573972	0.124216	-0.786363	0.0375497	-0.751798	0.0458038	-1.14818	0.00162939	-1.1295	0.00119865	-0.690495	0.0754163
Commd2.57646609	-0.285734	0.334828	-0.427038	0.0395427	-0.260102	0.4148	-0.258341	0.427063	-0.179885	0.618039	-0.474917	0.0818523	-0.0328676	0.966112
Sars.108426861	-0.760904	0.00205146	-0.648628	0.0419482	-0.538633	0.0480353	-0.720569	0.00767021	-0.685787	0.0126644	0.316169	0.258503	0.256417	0.392806
Msto1.88909896	0.264679	0.333851	0.299972	0.132993	0.0504137	0.906882	0.0129097	0.999635	0.0837578	0.788876	0.0844932	0.858079	-0.239271	0.39897
Dap3.88923885	-0.558881	0.00270041	-0.413544	0.0710637	-0.540894	0.00541593	-0.449581	0.02576	-0.291363	0.207156	-0.0745439	0.802995	0.0236434	0.957683
Rbm8a.96631899	0.254029	0.220545	0.196983	0.612879	0.29467	0.23116	0.178145	0.476813	0.21811	0.346088	0.185378	0.450501	0.0816078	0.800347
Rbm8a.96632906	-0.245448	0.168418	-0.0724391	0.706995	-0.0522869	0.74921	0.096188	0.723399	-0.112292	0.604264	-0.173292	0.394809	-0.0148447	0.947333
Pex11b.96644728	-0.472835	0.199779	0.360703	0.49984	-0.767967	0.03987	-0.211109	0.654892	-0.227322	0.616207	-0.389881	0.375978	-0.038102	0.930913
Cttnbp2nl.105002168	0.383884	0.260482	-0.0896494	0.783339	-0.0154599	0.989279	-0.145093	0.75003	0.202631	0.604945	0.0035482	0.987118	0.40068	0.276969
Ddx20.105678711	0.170885	0.615728	-0.532506	0.0326607	-0.042828	0.948458	0.0398666	0.925523	0.101621	0.798926	0.295793	0.406387	0.316055	0.406812
Prune.95253924	0.838802	0.00692412	0.348435	0.524403	0.392216	0.368025	0.328775	0.441879	0.310952	0.475774	-0.146501	0.713342	-0.1344	0.751557
Frrs1.116903750	0.35998	0.264366	0.384908	0.329522	0.252817	0.554171	0.143112	0.744354	-0.168307	0.61063	-0.0219454	0.934636	0.158359	0.747371
Frrs1.116907714	1.06792	0.00734032	0.543119	0.195208	0.369926	0.593441	0.302717	0.646769	0.430456	0.437983	0.542937	0.292431	0.57969	0.268281
Zfp704.9438608	-0.320378	0.514489	-0.342113	0.514821	-0.453042	0.263376	-0.19647	0.672293	0.116548	0.750931	-0.0363658	0.952462	-0.311449	0.475927
Sec22b.97921915	-0.187504	0.550638	-0.227105	0.245976	-0.00872926	0.900196	-0.0590352	0.844872	-0.154285	0.603112	0.0508566	0.902244	0.097115	0.843521
Sec22b.97923275	0.370724	0.365072	0.722853	0.00905927	0.793302	0.044605	0.656054	0.105425	0.476593	0.269462	0.271896	0.568222	-0.0866069	0.849973
S100a6.90614417	-0.133738	0.710018	-0.250344	0.931324	-0.287037	0.327864	-0.412467	0.209288	-0.467424	0.15552	-0.747428	0.0130002	-1.27379	5.97102e-06
Fam63a.95296165	-0.666248	0.00143422	-0.611245	0.00570688	-0.13926	0.528016	-0.370874	0.122197	-0.37591	0.119062	-0.576689	0.0109288	-1.02365	1.56595e-06
Cers2.95323599	0.671406	0.0182817	0.450252	0.157521	0.928406	0.00149453	0.852764	0.00343959	0.755882	0.0102355	0.559858	0.0900181	0.536297	0.109723
Psmb7.38588295	0.678209	0.0071834	-0.147411	0.474489	0.0227411	0.981338	-0.123883	0.710421	-0.00384569	0.9728	-0.0153027	0.952462	-0.255271	0.398519
Nr6a1.38723624	-0.104681	0.760094	0.157051	0.564856	-0.00147844	0.946585	-0.409097	0.113558	-0.0644494	0.885471	-0.185429	0.485152	-0.186726	0.558383
Rpl35.39001836	-0.40023	0.101643	-0.130321	0.875341	-0.57264	0.0127704	-0.63245	0.00654863	-0.674258	0.00473109	-0.96749	1.26247e-05	-0.731995	0.00131467
Gng10.59041899	0.26314	0.463567	0.0146943	0.912474	0.482468	0.173941	0.0115941	0.995678	-0.105186	0.823549	-0.264244	0.495814	-0.0282697	0.974484
Pakap.57896984	0.644537	0.060482	0.639669	0.076076	0.535181	0.222938	0.208263	0.699074	0.133826	0.822538	0.437197	0.349477	0.652571	0.111295
Trmt10b.45315486	0.0290909	0.828294	-0.199915	0.582019	0.0900189	0.859881	0.114147	0.788297	0.121373	0.754192	0.0421987	0.929765	-0.400153	0.244253
Dcaf10.45379723	2.11552	4.20098e-07	1.9076	7.42924e-06	1.59744	0.000500898	1.78124	4.46417e-05	1.59644	0.000365994	1.44186	0.00109629	0.426209	0.487429
Trim32.65616240	-0.146384	0.720784	-0.0531068	0.838897	0.100992	0.776775	-0.249782	0.576885	-0.56618	0.161319	-0.159454	0.728382	0.127926	0.839083
Slc16a1.104657254	-0.611491	0.0115057	-0.814932	0.000536604	-0.112426	0.740998	-0.326827	0.279351	-0.501492	0.0752869	-0.418371	0.157505	-0.497108	0.0735213
Ssx2ip.146440142	-0.159317	0.673183	-0.0689639	0.822824	-0.177055	0.807473	0.0188254	0.952891	-0.458902	0.267171	-0.0256546	0.967027	-0.0494738	0.969782
Snrpb.130171890	-0.533228	0.0402797	-0.404019	0.09308	-0.484397	0.088452	-0.462284	0.102615	-0.58196	0.0337821	-0.501628	0.0699466	-0.280015	0.36967
Idh3b.130279559	0.0923236	0.669702	0.019735	0.766983	-0.382917	0.317481	-0.181695	0.67964	-0.0725879	0.903611	0.0366873	0.918039	0.195338	0.651348
Ppa2.133378235	-0.32911	0.207567	-0.0364292	0.652799	-0.383381	0.165828	-0.441505	0.0860683	-0.236132	0.405453	-0.311864	0.274207	-0.392834	0.129578
Dnttip2.122285271	-0.512226	0.129457	-0.604	0.0507042	-0.434254	0.271865	-0.815446	0.0161694	-0.748984	0.0366332	-0.874128	0.00841322	-0.826475	0.0149662
Ppm1j.104786017	-0.246874	0.523697	-0.439613	0.155436	-0.587365	0.10562	-0.278108	0.473025	-0.787832	0.0151987	-1.19438	5.97778e-05	-1.35675	5.97102e-06
Rhoc.104794461	-0.314477	0.389521	-0.169423	0.924154	-0.187089	0.587286	-0.466941	0.189047	-0.385924	0.300751	-0.256314	0.506778	-0.555547	0.120064
Eif4e.138556908	0.815276	0.0193521	0.591178	0.245145	0.17172	0.768206	0.11337	0.884909	0.227901	0.69112	0.0254917	0.998758	0.197708	0.755663
Psma5.108279976	-0.266708	0.307708	-0.755468	0.00127307	-0.299135	0.284189	-0.428564	0.128383	-0.328828	0.272042	-0.223028	0.491545	-0.192209	0.540891
Bcl10.145934364	-0.0148547	0.929286	-0.811016	0.0351608	-0.0779357	0.978191	-0.316349	0.607238	-0.327061	0.582011	-0.0855578	0.951596	-0.361614	0.514502
2410004B18Rik.145944276	-0.220372	0.446305	-0.563186	0.125703	-0.203895	0.517324	-0.218083	0.502537	-0.28693	0.360981	-0.175089	0.569419	-0.482342	0.0879868
Zmat3.32340476	0.342776	0.351894	0.108906	0.722466	0.294985	0.403964	0.208477	0.58776	-0.574338	0.0776446	-0.471857	0.120639	0.0566945	0.917404
Bcas2.103178830	-0.338765	0.0688657	-0.5562	0.00989942	-0.319533	0.100916	-0.465119	0.0130412	-0.205053	0.370009	0.030666	0.900826	-0.228509	0.279278
Trim33.103355556	0.055633	0.939444	0.367681	0.409112	0.0962316	0.86939	-0.0781198	0.863247	0.292587	0.549496	0.0459939	0.972083	0.157889	0.781478
Polr3c.96711777	-0.148587	0.754923	-0.350249	0.214622	-0.37998	0.26871	0.0465662	0.874893	-0.241523	0.54186	0.419777	0.120942	0.145604	0.690428
Gng5.146505550	-0.671718	0.000364728	-0.329448	0.0607479	-0.548537	0.00572456	-0.447885	0.0328984	-0.458515	0.0337821	-0.296848	0.191367	0.10217	0.719981
Elf2.51255478	-0.250002	0.467854	-0.410954	0.148772	-0.0533081	0.872196	-0.173147	0.604609	-0.219209	0.522196	0.0707892	0.847437	0.288389	0.419392
Ndufc1.51405728	-0.781304	6.10415e-05	-0.564997	0.0192211	-0.692954	0.000627315	-0.665093	0.00127338	-0.756313	0.000281289	-0.675617	0.00113392	-0.442436	0.0455375
Ssr3.65379910	-0.271655	0.17499	-0.743711	0.000185126	-0.147227	0.525485	-0.215393	0.339662	-0.311838	0.165793	-0.444447	0.0277268	-0.54003	0.00713995
Cnn3.121457952	-0.17185	0.362192	0.22536	0.0712344	0.0309443	0.920642	0.0117235	0.933407	-0.0069501	0.965298	0.481433	0.00136849	0.458009	0.00407078
Cnn3.121458205	0.574739	0.088644	-0.357162	0.267085	0.732469	0.0403437	0.586247	0.10624	0.965208	0.00537661	1.1584	0.000615498	0.701836	0.062324
Gpr89.96871342	-0.169706	0.832097	0.230405	0.446845	-0.374382	0.307808	-0.0163206	0.970117	-0.000509165	0.984088	0.344832	0.332234	0.461218	0.198586
Prkci.31052740	0.580429	0.172427	-0.281909	0.293638	0.411137	0.380016	0.604991	0.161815	0.818477	0.0461892	1.07221	0.00710737	0.810769	0.0583453
Skil.31122575	-0.162795	0.696958	0.0695671	0.888088	0.146998	0.639995	0.25256	0.515921	0.130218	0.727378	0.227442	0.576609	0.228838	0.569223
Nmd3.69749048	0.0932753	0.848068	-0.447945	0.0783304	0.161204	0.661268	0.246254	0.521617	0.172216	0.629005	0.443816	0.191062	0.407852	0.238227
Rpl22l1.28807424	-0.700606	0.0155136	-1.09146	1.34157e-05	-0.980963	0.000737347	-1.21443	2.12366e-05	-1.2866	8.00088e-06	-1.01203	0.000553778	-0.335388	0.339973
Exosc9.36565727	0.70648	0.00857317	0.594407	0.152401	0.471109	0.161118	0.484489	0.132488	0.27131	0.463163	0.564152	0.0678052	0.376019	0.288617
4932438A13Rik.37053033	1.00991	0.00406368	0.668974	0.151776	0.922129	0.0219297	0.810045	0.0353064	0.767777	0.0455581	0.76412	0.0528651	0.961639	0.00964978
Eif2a.58557501	-1.05242	0.00751702	-1.88134	3.38442e-06	-0.952359	0.0262628	-1.01018	0.0129936	-0.950567	0.0228583	-1.32059	0.00059082	-0.81434	0.0620761
Selenot.58593134	0.579576	0.002114	0.525904	0.00604949	0.605242	0.0020232	0.302903	0.159672	0.191138	0.383827	0.368632	0.0842552	0.236621	0.309316
Slc23a2.132052746	0.997475	0.00288849	-0.218971	0.366325	0.599145	0.116391	0.0916094	0.867652	0.517467	0.186988	0.838505	0.0153768	0.375319	0.388719
Tmem230.132239742	-0.31726	0.511129	0.298508	0.743304	0.000317793	0.973527	0.320425	0.475792	0.425294	0.299545	0.0325005	0.951596	0.296893	0.557726
Pcna.132249728	-0.620055	0.037273	-0.590337	0.0404452	-0.386316	0.292779	-0.430186	0.218906	-0.475182	0.169502	-0.507739	0.119326	-0.521149	0.116145
4933434E20Rik.90062438	0.0203039	0.881414	-0.12721	0.745648	0.0471267	0.955948	0.118234	0.782903	-0.0495049	0.925814	0.202664	0.595674	0.249501	0.512978
Txnip.96561857	1.27142	0.000252165	0.237391	0.849195	1.12508	0.00238925	0.759494	0.0562019	0.482658	0.264773	0.236148	0.626025	-0.277912	0.542241
Krtcap2.89249729	-0.509956	0.0123994	-0.297691	0.204465	-0.604996	0.00204569	-0.630397	0.00158822	-0.647862	0.00133131	-0.877773	3.05844e-06	-0.470595	0.0260159
Dpm3.89267079	-0.673286	0.00942117	-0.356313	0.443012	-0.266581	0.398466	-0.271996	0.441748	-0.228432	0.528263	-0.230319	0.539352	-0.287271	0.412324
Shc1.89430029	-0.177562	0.328046	-0.0224495	0.977058	-0.0701366	0.816415	-0.0837059	0.723399	-0.221601	0.277795	-0.420289	0.0155605	-0.261752	0.184351
Ankrd35.96691035	0.900945	0.0134145	0.72676	0.0762122	0.327477	0.502762	0.212859	0.677866	0.252791	0.598421	0.311049	0.482905	0.527056	0.244149
Pias3.96706070	0.684404	0.0038994	0.729188	0.00126787	0.57239	0.0308069	0.740847	0.00303238	1.01997	1.5461e-05	0.744669	0.00259814	0.774796	0.00187686
Rnf115.96791155	0.00376044	0.962001	0.0470296	0.690819	0.0763117	0.755482	0.247592	0.345096	0.378813	0.107724	0.420523	0.0689322	0.0442926	0.915098
Elovl6.129638493	0.70127	0.0584675	0.493156	0.36665	0.47646	0.249547	0.673835	0.0888472	0.398246	0.338331	-0.215358	0.611088	0.287669	0.520527
Mrpl24.87923449	-0.149609	0.504563	-0.174636	0.401017	-0.195418	0.271936	-0.289612	0.109708	-0.0692802	0.772269	-0.246126	0.173845	-0.174697	0.37583
Isg20l2.87940686	-0.101927	0.77818	-0.519723	0.238029	0.520141	0.183802	0.167383	0.701394	0.410671	0.281814	0.424844	0.258503	0.111051	0.838728
Crabp2.87953372	-1.07985	0.000113537	-0.604082	0.0297137	-0.738758	0.0152517	-0.700339	0.0176981	-0.611415	0.04285	-0.199508	0.545413	0.157889	0.734491
Phtf1.104007491	0.161443	0.731145	0.440899	0.456473	0.532487	0.153015	0.290956	0.516625	0.218806	0.62375	0.26938	0.564805	-0.129685	0.765361
Serp1.58522222	-0.576155	0.0221853	-0.419535	0.313363	-0.233883	0.386187	-0.104649	0.737707	-0.553493	0.0338925	-0.380497	0.144147	-0.46013	0.0959218
Serp1.58523841	-0.476074	0.234392	-1.06922	0.00552002	-0.330602	0.414105	-0.654073	0.0929221	-0.408275	0.343976	-0.629987	0.112457	-0.10483	0.829332
Lrrc34.30624520	-0.354707	0.283162	-0.345362	0.299536	-0.260996	0.509251	-0.318225	0.372279	-0.161527	0.703502	-0.370073	0.314718	0.10418	0.870024
Zmat3.32335095	0.664282	0.0113893	0.956391	7.42924e-06	0.814316	0.00234745	0.889347	0.000602354	0.619155	0.0204254	0.311803	0.334684	0.430462	0.156713
Ccna2.36565123	-0.244295	0.518152	-0.330695	0.172093	-0.2146	0.614858	-0.309808	0.372661	-0.0298898	0.994637	0.208737	0.510206	0.163992	0.625221
Ccna2.36566233	-0.00489414	0.962001	-0.414668	0.0386164	-0.428275	0.111814	-0.548943	0.0357337	-0.0570285	0.897272	-0.263118	0.384848	-0.112076	0.75771
Ankrd13c.158008034	0.117756	0.733266	0.145506	0.982597	0.150055	0.662617	0.326518	0.368261	0.175042	0.62375	0.102767	0.825647	0.406667	0.269848
Lrrc40.158067091	0.27289	0.455667	0.118196	0.577682	0.0569026	0.986641	-0.0825568	0.812805	-0.120449	0.738912	-0.242647	0.516685	-0.489611	0.177397
Gabpb2.95182015	0.389783	0.305487	-0.0483059	0.736856	0.34773	0.346026	0.500628	0.182591	0.477425	0.206812	0.639206	0.0807052	0.687749	0.0666012
Zfp639.32520833	0.305243	0.339702	0.457006	0.128207	0.407664	0.283624	0.412114	0.208036	0.197836	0.614588	0.168047	0.696564	-0.195965	0.562137
Actl6a.32726971	-0.0382171	0.8821	-0.00242872	0.856524	0.119353	0.831905	0.0691496	0.880203	0.0943045	0.797948	0.245009	0.391903	0.19547	0.560471
Ndufb5.32751232	0.0103912	0.909664	-0.0329019	0.694093	-0.350772	0.146896	-0.267388	0.309894	-0.168553	0.570699	-0.265528	0.325169	-0.0881293	0.787186
Ndufb5.32751559	0.378174	0.280975	0.156163	0.956461	0.266258	0.604064	-0.195505	0.67964	0.241078	0.589061	-0.109029	0.819437	0.327064	0.499523
Tars2.95740230	0.283823	0.306144	0.247098	0.334979	0.044042	0.93146	0.132949	0.760222	0.09299	0.785353	-0.22728	0.521858	-0.215968	0.552858
1110037F02Rik.11549884	0.0413405	0.771395	-0.475516	0.120034	-0.437727	0.264544	-0.410393	0.337719	-0.303378	0.501603	-0.0750369	0.857641	-0.0136045	0.993693
Wdr3.100138668	-0.105863	0.665358	-0.152047	0.428511	-0.235707	0.17955	-0.0780075	0.699249	0.0291801	0.946821	0.049892	0.919034	-0.133107	0.526228
Rtca.116489215	0.228915	0.373708	0.283311	0.563233	-0.265868	0.496073	-0.113695	0.818826	-0.157787	0.75125	0.0351226	0.871399	0.370018	0.25614
Mfsd14a.116631551	-0.180006	0.681974	-0.515889	0.14525	0.161442	0.733011	0.108601	0.781477	-0.0910989	0.92365	0.248641	0.5824	0.407047	0.328669
Rrbp1.143947644	0.486126	0.0364945	0.560437	0.0182245	0.410405	0.138787	0.30787	0.26966	0.145481	0.625387	0.302146	0.270005	0.387706	0.13506
Rrbp1.143986113	0.593467	0.0963911	0.872218	0.0229394	0.562946	0.173423	0.0694228	0.924019	0.170602	0.71377	-0.205121	0.5824	0.0432802	0.951256
Snx5.144250373	0.679211	0.0210191	0.352034	0.200365	0.610977	0.0913992	0.4767	0.184521	0.527101	0.123445	0.504326	0.140208	0.0352115	0.984495
Snx5.144250780	-0.230351	0.386943	-0.152123	0.95837	0.116354	0.833839	0.00962089	0.987947	0.0633493	0.860604	0.258421	0.408684	-0.311232	0.259112
Lmo4.144188789	-0.381607	0.39801	-0.10533	0.822006	0.00347891	0.962521	-0.0257185	0.987947	-0.00510354	0.946194	-0.0560586	0.987332	-0.279915	0.720414
Hs2st1.144433751	0.211701	0.505434	0.381651	0.272256	0.171199	0.671366	0.373126	0.27072	-0.00798493	0.994313	0.276336	0.3912	-0.0033383	0.982191
Rpf1.146506614	-0.402133	0.100736	-0.663661	0.00600862	-0.322606	0.276361	-0.369186	0.202201	-0.529718	0.050548	-0.210455	0.480962	-0.293167	0.340597
Tgs1.3616623	-0.206134	0.572888	-0.314787	0.478902	-0.192785	0.613364	-0.0289752	0.949886	0.0715501	0.809806	-0.0930542	0.792877	-0.0120987	0.969433
Chchd7.3943525	-0.525202	0.235892	-0.606644	0.184412	-0.170275	0.727828	-0.139411	0.828569	-0.33939	0.519684	-0.0262777	0.967027	-0.108045	0.866921
Chtop.90499213	-0.173432	0.429422	-0.153592	0.636825	-0.112259	0.624374	0.0393953	0.843959	0.0533634	0.775767	0.0329176	0.850311	0.275354	0.126282
Chtop.90499944	-0.50805	0.0150724	-0.0758703	0.759543	-0.196822	0.409219	-0.234067	0.33948	-0.374983	0.097568	-0.528544	0.0105069	-0.149506	0.570517
Glipr2.43979118	0.1164	0.691037	0.25628	0.251565	-0.121258	0.680022	0.0651486	0.846478	0.374661	0.129552	0.612538	0.00660211	0.54486	0.0288297
Trp53inp1.11174377	1.89493	5.01478e-24	1.73257	7.92391e-21	1.99889	8.47701e-27	1.73273	2.27341e-20	1.18646	1.59446e-09	0.990556	1.526e-06	0.89491	2.66737e-05
Creb3.43567060	0.682769	0.0458421	0.785611	0.00896562	0.544765	0.109947	0.36071	0.335768	0.57491	0.0907661	0.198798	0.5824	-0.0475606	0.939516
Aco1.40198334	-0.340374	0.257926	-0.76881	0.0101617	-0.133621	0.734244	-0.256233	0.429956	-0.16931	0.667418	0.251238	0.407727	-0.339626	0.249853
Snx27.94497799	-0.42927	0.42436	-1.03453	0.0137253	-0.629772	0.254364	-0.50948	0.310137	-0.0320614	0.995686	-0.455557	0.376614	-0.137693	0.863096
Psmb4.94884580	-0.534034	0.00533209	-0.436093	0.088773	-0.360724	0.0760303	-0.441786	0.0283173	-0.433911	0.0380038	-0.637896	0.000790409	-0.57229	0.00328169
Rab2a.8606673	0.459322	0.0596701	0.521085	0.0633438	0.0956623	0.757249	0.408	0.159943	0.196086	0.532043	0.0186525	0.981916	0.354783	0.251408
Rab2a.8607704	-0.0915285	0.710018	-0.362703	0.102851	-0.246006	0.28833	-0.0499488	0.851684	-0.315804	0.156994	0.02528	0.947603	-0.219682	0.328071
Ap1ar.127807263	0.407863	0.0314177	0.328241	0.159274	0.212696	0.362436	0.411279	0.0369624	0.452545	0.0170567	0.472596	0.0140956	0.418102	0.0375027
Ap1ar.127807514	0.633611	0.0405896	-0.0346919	0.958908	0.63105	0.0792889	0.268023	0.475783	0.291949	0.415084	0.172361	0.670118	0.0750942	0.880271
Map3k7.32023470	0.407449	0.390816	0.41307	0.157092	0.507018	0.302703	0.402134	0.43476	0.548171	0.2371	0.241648	0.669716	0.566012	0.244253
Sdcbp.6395652	0.945822	0.00221085	0.200128	0.756907	0.581764	0.106718	0.659708	0.0579981	0.782259	0.0196013	0.832258	0.0105746	0.631744	0.068701
Usp45.21837872	-0.0187262	0.926942	0.212892	0.493021	0.0063314	0.981545	-0.170212	0.726928	0.0136184	0.976702	-0.323295	0.49024	0.126535	0.809409
Pnisr.21875257	0.553559	0.10285	1.24535	2.04133e-05	1.06586	0.000321119	0.714975	0.0251625	0.641701	0.0425267	0.590603	0.0765083	0.373454	0.322011
Ccnc.21747963	-0.205356	0.66853	-0.0107576	0.912166	-0.407242	0.289101	-0.351845	0.434008	-0.133908	0.839385	0.0274564	0.958555	-0.335199	0.450912
Ccnc.21750547	0.0472605	0.98826	-0.732198	0.0529634	0.0768533	0.937213	0.235673	0.653258	0.166211	0.757326	0.372282	0.470947	0.512434	0.258079
Rnpc3.113605715	0.816714	0.0127695	-0.37536	0.514512	0.880914	0.00832842	0.652391	0.064136	-0.211427	0.660456	0.351076	0.39217	0.546676	0.155701
Mrps21.95862901	-0.297308	0.198949	-0.485239	0.0168693	-0.61399	0.0032348	-0.527544	0.0137466	-0.392783	0.078903	-0.251317	0.282642	-0.0514804	0.844343
Bola1.96197045	-0.0100011	0.945487	0.0872316	0.703316	-0.417059	0.252699	-0.446043	0.226784	-0.352654	0.382603	-0.375326	0.314718	-0.684419	0.0405175
Hipk1.103740067	-0.10613	0.826916	0.248438	0.81074	-0.102089	0.738018	0.39392	0.318235	0.348921	0.389639	0.0192313	0.966284	0.220084	0.635094
Hipk1.103740406	0.839633	0.0279166	0.752332	0.130992	0.32233	0.485466	0.278051	0.542451	0.299152	0.523349	0.424363	0.324222	0.424653	0.315169
Ufm1.53857513	-0.244367	0.524853	-0.483878	0.195184	-0.419671	0.291537	-0.200735	0.662582	-0.528078	0.16803	-0.768756	0.0239829	-0.561342	0.136908
Exosc8.54728934	0.060006	0.822054	0.00703222	0.767337	-0.498806	0.187911	-0.304935	0.479719	-0.0922345	0.869457	0.270787	0.493327	0.445734	0.258079
Platr10.75647690	0.0600678	0.753657	-0.0160439	0.949781	-0.156925	0.686615	-0.199096	0.527599	0.191364	0.44429	0.216133	0.411265	0.642166	0.00503227
Fnip2.79456508	0.0789656	0.892257	0.496322	0.354212	-0.0750859	0.973527	0.082812	0.882031	-0.130961	0.83335	0.295497	0.574713	0.319115	0.531691
Gpatch4.88055994	0.257113	0.420876	0.477515	0.0660987	0.346525	0.392077	0.196887	0.635492	0.277911	0.435289	0.137171	0.759041	0.187039	0.66343
Iqgap3.88121049	0.0952069	0.651134	-0.0919024	0.95321	-0.324161	0.382044	0.0775633	0.802288	0.276515	0.383658	0.430559	0.130632	0.154824	0.651702
Cct3.88321766	-0.55323	0.00538547	-0.245887	0.135081	-0.474013	0.020459	-0.325397	0.153906	-0.318556	0.164912	-0.186079	0.493597	-0.117305	0.693127
D930015E06Rik.83898546	-0.155275	0.6523	-0.529262	0.098881	-0.0305667	0.951084	0.411232	0.164012	-0.139463	0.689154	0.344103	0.232215	0.357462	0.253984
Mnd1.84088190	-0.221309	0.50409	-0.0508089	0.933387	-0.0601548	0.875021	-0.246537	0.497003	-0.614245	0.0452799	0.026821	0.933448	-0.0599203	0.887399
Fubp1.152232781	-0.347801	0.0285109	-0.32392	0.0279274	-0.409539	0.0134715	-0.19415	0.298989	-0.113226	0.587894	0.426161	0.0153081	0.613075	0.000396493
Fubp1.152236830	1.80375	1.471e-08	1.39403	0.000176753	1.30998	0.000120809	1.51691	7.12484e-06	1.28511	0.000187243	1.20874	0.000579398	1.3735	6.97537e-05
Zzz3.152459476	-0.0146437	0.932725	0.257977	0.22831	0.203918	0.491142	0.409493	0.097638	0.19528	0.457466	0.232809	0.433744	0.266013	0.32863
Adam15.89339895	-0.182925	0.832705	0.284822	0.295165	0.477773	0.585634	0.260007	0.778266	0.0122317	0.9961	0.134892	0.904434	-0.0706314	0.955552
Sh3gl2.85389379	0.115775	0.7282	0.137711	0.562137	-0.388077	0.268115	-0.16052	0.693326	-0.484322	0.163542	-0.149296	0.760254	-0.297764	0.436322
Rnf20.49656886	0.228321	0.411991	0.368129	0.241958	-0.019477	0.9462	0.175827	0.605073	0.299692	0.281754	0.230291	0.458242	0.554579	0.0308825
Snapc3.83453340	-0.144546	0.571594	-0.163981	0.732877	-0.485948	0.136068	-0.27045	0.413912	0.064585	0.837145	-0.17466	0.652987	-0.577404	0.0499685
Mdn1.32775217	0.269741	0.344179	-0.134324	0.476079	-0.0334431	0.889792	0.00673438	0.98842	0.01275	0.98902	0.576871	0.0664775	0.529913	0.110309
Tesk1.43448075	0.0714219	0.946837	0.20333	0.504117	-0.362344	0.398598	-0.0569727	0.868763	-0.324764	0.42337	-0.286123	0.482101	-0.439203	0.236363
Ccdc107.43495921	0.44607	0.178993	0.321492	0.29661	0.00693413	0.951917	-0.0565235	0.860395	0.293548	0.436057	0.151857	0.759041	0.563393	0.10196
Mier1.103165754	-0.240203	0.499991	-0.144721	0.984774	0.149839	0.757294	0.328581	0.406534	-0.044445	0.950844	0.303229	0.46112	0.358471	0.387705
Rngtt.33500909	-0.0396961	0.909664	0.0410643	0.984541	0.190506	0.66028	0.322996	0.410043	0.632798	0.0596422	0.557015	0.108037	0.300483	0.444711
Rngtt.33502614	-0.412676	0.269853	-0.0740685	0.981721	-0.326157	0.479978	0.315466	0.456299	-0.0767797	0.918072	-0.472896	0.241423	-0.40378	0.382004
Ssr2.88588419	0.339004	0.104957	0.198122	0.134724	0.457847	0.0372438	0.299281	0.200562	0.300239	0.185769	0.192747	0.432168	0.24866	0.340946
Arhgef2.88648052	-0.170313	0.738423	-0.356308	0.627909	0.0195089	0.979967	0.0354663	0.944932	-0.0237376	0.989379	0.0767687	0.858546	0.432882	0.249954
2810403A07Rik.88712933	1.12733	9.15337e-08	0.444737	0.087099	1.27445	1.35834e-09	1.19707	1.5179e-08	1.24421	2.78049e-09	1.29661	6.71533e-10	1.21972	1.02633e-08
Rit1.88729666	-0.0291112	0.988189	-0.095978	0.800917	0.0241206	0.965792	0.169371	0.774834	0.0421003	0.9579	-0.0450141	0.911159	-0.0823817	0.851567
Strip1.107612783	0.270719	0.450498	0.0298638	0.583726	0.549464	0.140731	0.484375	0.176748	0.619992	0.0622446	0.67214	0.0363422	0.532185	0.143628
Ahcyl1.107663377	0.253304	0.524786	-0.0507334	0.621975	0.0952312	0.840173	0.349195	0.462064	0.223018	0.667418	0.30712	0.538377	0.229373	0.708175
Gstcd.132982064	0.115281	0.690432	-0.211017	0.333443	-0.0794091	0.842627	0.206977	0.618565	0.349043	0.333081	0.209957	0.607905	-0.390004	0.26196
Tet2.133463928	0.604954	0.0317475	0.0735639	0.946244	0.524074	0.0638042	0.226858	0.501693	0.41315	0.15552	0.601815	0.0378526	1.018	0.000122844
Lrig2.104457377	0.646423	0.107101	0.579186	0.0886005	0.813107	0.0798203	0.828263	0.0551485	0.658471	0.132011	0.823932	0.0479124	0.254648	0.66826
Mov10.104795083	-0.496051	0.0359745	-0.967647	5.22523e-05	-0.668695	0.00335247	-1.15038	1.14042e-07	-0.904311	6.77912e-05	-0.563638	0.0173336	-0.461224	0.0613842
Capza1.104823186	-0.943917	0.000886813	-0.503717	0.163722	-0.532225	0.115591	-0.417625	0.212823	-0.516787	0.110717	-0.3778	0.250172	-0.0551947	0.94833
Atp5g3.73908696	0.0543657	0.833927	-0.175818	0.251092	-0.341156	0.247585	-0.3394	0.271718	-0.296593	0.349046	-0.276948	0.403573	-0.136572	0.700834
Rprd2.95761770	0.461123	0.320893	0.871758	0.00407698	0.669467	0.121834	0.848846	0.0316784	0.422807	0.33841	0.469446	0.278909	0.535131	0.215095
Rprd2.95763530	0.521257	0.286584	0.52815	0.0671543	0.588843	0.280741	0.371835	0.52254	0.345487	0.534044	0.29047	0.63478	0.210923	0.781478
Prpf3.95830871	-0.204437	0.369733	-0.0446549	0.894592	-0.0434305	0.893793	-0.0428735	0.900516	0.0725768	0.778628	-0.093742	0.790833	0.0318166	0.916244
Pmf1.88394387	-0.162822	0.516774	0.115354	0.335007	0.00317902	0.962236	0.135167	0.708223	0.044663	0.928519	-0.0998846	0.756141	-0.157186	0.607314
Slc25a44.88410746	0.192919	0.546744	0.144021	0.519683	0.000867496	0.927308	0.147199	0.740752	0.152062	0.688045	0.117032	0.819405	0.0293087	0.976315
Hax1.89995703	-0.833845	0.00628597	-0.666277	0.0230428	-0.680723	0.0337138	-0.335557	0.35946	-0.226334	0.59896	0.139693	0.637148	0.274402	0.433995
Cept1.106503236	0.35843	0.100483	0.0387481	0.929861	0.599248	0.0116121	0.462714	0.0610143	0.537852	0.0242185	0.447882	0.0664775	0.360157	0.180571
Prmt6.110248774	0.336202	0.402217	0.251013	0.585863	0.552293	0.142645	0.242338	0.558312	0.0905358	0.831911	0.292775	0.511686	-0.402923	0.310601
Mettl14.123368544	0.125153	0.749616	-0.681045	0.00905927	0.424927	0.170954	0.238284	0.516312	0.345387	0.269897	0.38888	0.235234	0.444844	0.159406
Prpf38b.108903064	-0.190345	0.613708	0.302935	0.51703	0.177709	0.613364	0.313156	0.375139	0.207702	0.539478	0.254673	0.454211	0.462731	0.149603
Prpf38b.108903838	-0.245442	0.430905	-0.346881	0.283019	-0.0597487	0.911515	0.219417	0.606905	0.39912	0.255903	0.318544	0.44728	0.294912	0.508071
Hook1.96025411	0.498811	0.281022	0.183258	0.983088	0.104985	0.830882	0.0454821	0.922417	0.0610388	0.889401	0.269947	0.622969	0.124591	0.839612
Rad23b.55391525	-0.0265131	0.91378	-0.275164	0.324331	-0.111127	0.738934	-0.165586	0.625354	-0.36848	0.208521	-0.377279	0.197622	-0.500999	0.0646508
Slc31a1.62391769	-0.210457	0.53622	-0.0388424	0.683526	0.415177	0.290152	0.365493	0.364806	0.424457	0.245662	0.207101	0.647391	0.0836554	0.919352
Prpf4.62424614	-0.013678	0.970307	0.0640046	0.703372	0.00987224	0.925727	-0.0757529	0.874893	-0.100842	0.822538	-0.236999	0.457232	-0.250439	0.452034
Ift74.94693233	-0.28099	0.358889	-0.28244	0.65209	-0.154382	0.701727	0.11047	0.803217	-0.368985	0.29203	0.135861	0.768386	-0.305001	0.412061
Akirin2.34566570	-0.704347	0.00993021	0.00130928	0.948255	-0.21041	0.499122	-0.429236	0.13651	-0.473786	0.101087	-0.294351	0.331728	-0.285649	0.365915
Akirin2.34566909	0.400042	0.204291	-0.409687	0.112473	0.320385	0.418517	0.251381	0.517616	0.385055	0.283115	0.616539	0.0645606	0.260306	0.518022
Rars2.34660167	-0.863759	0.00256582	-1.04765	0.000465339	-0.713175	0.0197148	-0.613612	0.0451918	-0.306722	0.40861	-0.341401	0.264328	-0.466849	0.149293
Gar1.129825164	0.070395	0.789587	-0.187252	0.328203	0.168969	0.589028	-0.0233364	0.962449	0.063673	0.837894	-0.209506	0.520231	-0.223771	0.488777
Smc2.52488365	0.101611	0.808769	0.0634242	0.763624	0.275517	0.472507	0.18071	0.677463	0.306872	0.384754	0.214984	0.613097	0.194778	0.639108
Nipsnap3b.53022060	-0.246498	0.551644	-0.586584	0.0321074	-0.470436	0.165698	-0.41038	0.27331	-0.222107	0.618609	-0.30001	0.437905	-0.0888733	0.827343
Slc44a1.53567801	-0.537667	0.0224941	-0.677096	0.00644335	-0.522144	0.037454	-0.458043	0.0634707	-0.615419	0.0107051	-0.249151	0.393658	-0.39435	0.123882
Mtap.89180219	-0.402269	0.162867	-0.436291	0.173706	-0.296937	0.306299	-0.270382	0.411518	-0.372148	0.255154	-0.216379	0.532476	-0.128236	0.715265
Mtap.89181090	0.00226827	0.986151	0.154117	0.401478	-0.239025	0.317481	-0.162916	0.554854	-0.255322	0.313739	-0.0300062	0.917625	0.107358	0.734214
Zcchc7.44932214	0.23516	0.513813	0.532147	0.209448	0.00384295	0.9945	0.298874	0.416351	0.382563	0.239653	0.285228	0.442401	0.0307246	0.948991
Grhpr.44990734	-0.129142	0.826496	0.0992763	0.636825	0.0480883	0.89038	0.124173	0.692149	0.0222973	0.926035	0.10163	0.730711	0.283374	0.331258
Polr1e.45032364	-0.326657	0.321816	-0.612592	0.181029	-0.244347	0.475719	-0.628735	0.0515118	-0.578352	0.0787395	-0.503883	0.132361	-0.30367	0.448483
Hdgf.87916132	0.0338955	0.887211	0.0889051	0.877935	-0.118951	0.477375	-0.0717744	0.680395	-0.234557	0.152078	-0.222873	0.164441	-0.179566	0.268801
Csde1.103058188	0.763024	0.000846489	0.351283	0.184574	0.377664	0.219919	0.309636	0.326849	0.360692	0.215604	0.46981	0.0836832	0.51965	0.0588593
Nras.103064783	0.0280934	0.995019	-0.0232303	0.748394	0.134299	0.793787	0.34541	0.354712	0.145011	0.715278	0.0422862	0.904568	-0.513318	0.158345
Nras.103067914	0.590373	0.0601346	-0.335407	0.173679	0.485295	0.155092	0.646632	0.0433188	0.657831	0.0396682	0.693115	0.0307035	0.389427	0.294821
Dennd2c.103169733	0.928896	0.000444046	0.416054	0.331035	0.36979	0.261069	0.257564	0.449855	0.496144	0.0979663	0.606129	0.0377871	0.611449	0.0456349
Lmna.88481398	-0.398301	0.36994	-0.335412	0.560246	-0.668543	0.11001	-0.584441	0.166181	-0.897084	0.0246793	-1.26024	0.00105626	-1.51485	0.000121043
Lamtor2.88550068	0.0892449	0.826541	0.00444092	0.473951	0.537935	0.122374	0.361125	0.311813	0.278628	0.419759	0.275919	0.435415	0.369371	0.31185
Ift52.163046154	-0.283059	0.132432	-0.351462	0.060492	-0.35854	0.066624	-0.220159	0.304914	-0.350689	0.0849022	-0.327465	0.0987312	-0.0252057	0.957683
Mybl2.163083677	0.602009	0.104515	0.978934	0.000181228	0.955042	0.00952177	0.912612	0.0118626	1.02751	0.00392565	1.15779	0.000734433	0.899548	0.0152836
Mybl2.163084687	0.666029	0.000164887	0.809745	2.82569e-05	0.466844	0.0197148	0.560998	0.00399798	0.558508	0.00357874	0.235101	0.286281	0.65952	0.000532476
Fdps.89093837	-0.0983831	0.861732	-0.101374	0.888356	-0.209895	0.546138	-0.393632	0.194918	-0.177904	0.670688	-0.075536	0.887218	-0.0370967	0.927219
Mtx1.89209334	-0.0742129	0.852379	0.457432	0.0198788	-0.0165813	0.986691	-0.152567	0.621863	-0.268928	0.320526	-0.30057	0.234511	-0.0101662	0.987505
Setdb1.95324010	-0.0593208	0.963004	-0.792361	0.0470666	-0.261746	0.639236	-0.197512	0.726928	-0.120363	0.842416	0.153979	0.69132	0.100314	0.822957
Adh5.138455499	-0.711356	0.00712515	-0.690591	0.00657724	-0.803452	0.00341105	-0.733854	0.00901668	-0.661955	0.0237355	-0.767232	0.00567968	-0.344612	0.308209
Eif4e.138556156	0.368937	0.167812	0.0326295	0.876203	-0.1361	0.645049	-0.247354	0.408638	0.0605935	0.910348	-0.119417	0.677917	-0.42044	0.126685
Eif4e.138556460	-0.680683	0.000317867	-0.552182	0.00758668	-0.580315	0.00300281	-0.290999	0.171361	-0.206951	0.357429	-0.18608	0.401481	-0.0834701	0.724711
Prkacb.146729829	0.104544	0.846412	-0.274465	0.692661	0.135306	0.833121	0.291163	0.622136	-0.0091892	0.989345	-0.230575	0.661521	0.00872606	0.983156
Sh3glb1.144691317	-0.0670832	0.829095	-0.3699	0.226887	-0.511879	0.184519	-0.372941	0.374768	-0.532845	0.182942	-0.31475	0.40927	-0.00812129	0.996524
Pkn2.142791775	0.0437909	0.998961	0.0858964	0.703316	0.423187	0.308581	0.0754455	0.898932	0.309574	0.42893	0.509382	0.189252	0.795083	0.0234404
Rap1gds1.138926155	0.377844	0.118349	0.0390912	0.99935	0.293821	0.320152	0.308866	0.254169	0.796891	0.000537178	1.04701	2.7826e-06	0.548124	0.0323191
Slc27a3.90385489	0.823998	0.00383931	1.03277	2.09242e-05	1.0201	0.000307241	0.698052	0.0185793	0.738518	0.0106436	0.296164	0.407365	0.212619	0.620379
Ints3.90391651	-0.347883	0.0689761	-0.286421	0.0814735	-0.55636	0.00316193	-0.341882	0.0872899	-0.13737	0.5632	0.155247	0.525214	0.2526	0.273945
Npr1.90450841	0.128104	0.556664	0.0308587	0.783596	0.177349	0.525069	-0.011076	0.977464	-0.258869	0.447888	-0.703417	0.00710952	-0.31174	0.357919
Leprot.101659362	0.210847	0.449982	0.144751	0.723787	-0.0979076	0.778101	0.308203	0.293945	0.0831724	0.798203	0.0991831	0.763248	-0.0664421	0.861688
Oma1.103366428	-0.244248	0.668143	-0.188132	0.777939	-0.0593507	0.93203	0.0317109	0.950253	0.150586	0.739509	-0.0337714	0.984216	-0.215067	0.711863
Rabggtb.153907704	0.0708152	0.775966	-0.0456838	0.761799	0.0533336	0.871936	-0.0810383	0.848233	-0.174911	0.626639	-0.205069	0.547962	0.0697202	0.88543
Acadm.153922605	-0.424798	0.0898237	-0.814106	0.000197632	-0.39461	0.09816	-0.367832	0.173781	-0.537712	0.0350727	-0.16554	0.562352	-0.233936	0.419537
Hadh.131233669	0.305819	0.29904	-0.0366399	0.574491	-0.13417	0.709478	-0.022917	0.944264	-0.0946259	0.809139	-0.0563866	0.887895	-0.0857818	0.842066
Aimp1.132660756	0.235263	0.276521	0.216612	0.480095	-0.120116	0.72375	-0.14578	0.63463	-0.0895557	0.788703	-0.293812	0.313496	-0.185113	0.519647
Yrdc.124855242	0.019874	0.97824	-0.404035	0.327703	0.20128	0.588387	0.0251502	0.965522	0.0163151	0.965382	-0.123286	0.671212	-0.30603	0.263942
Pramef8.143421092	-0.546268	0.178889	-0.841174	0.0156275	-0.353076	0.362845	-0.230481	0.611597	-0.653872	0.0747205	-0.524269	0.144644	-0.607566	0.104112
Mrps15.126055537	-0.122494	0.797897	0.144392	0.478269	-0.236887	0.363096	-0.20062	0.496188	-0.181416	0.585358	-0.161376	0.597533	-0.0110987	0.99191
Lsm10.126098584	-0.376511	0.146273	-0.229559	0.486852	-0.336497	0.173964	-0.113652	0.707376	-0.109083	0.72452	0.127049	0.673974	-0.0524965	0.856715
Kdf1.133530790	-0.269582	0.525818	-0.22583	0.736454	-0.483841	0.174969	-0.679269	0.087914	-0.295138	0.500859	-0.31174	0.474581	-0.184348	0.699648
Gpatch3.133584242	0.376917	0.205568	0.555828	0.0648597	0.26726	0.396416	0.319309	0.380432	0.148143	0.715708	0.0634544	0.8649	-0.2414	0.513597
Gpn2.133591735	0.312886	0.437322	-0.0618326	0.745366	0.428248	0.308778	-0.0271078	0.993358	0.544098	0.175369	0.808531	0.0339776	0.589537	0.156206
Aim1l.134092504	0.0935412	0.751921	0.458508	0.0541457	0.299427	0.311453	-0.0291074	0.930375	-0.0637232	0.854284	-0.358699	0.233898	-0.487675	0.0820836
Trappc3.126275883	0.0900036	0.742765	0.474709	0.100185	0.0291709	0.951717	0.270185	0.349138	0.286927	0.303718	0.288909	0.302679	0.371859	0.210501
Usp24.106441327	0.280819	0.487662	0.121804	0.357268	0.503487	0.186059	0.507711	0.177562	0.616301	0.0741375	0.872865	0.0101079	0.518494	0.173423
Dhcr24.106589113	0.556104	0.000363902	0.281693	0.0590978	0.508863	0.00192839	0.4029	0.019753	0.335542	0.0520965	-0.00162346	0.976348	-0.121705	0.54268
Dnaja1.40733108	0.259206	0.394014	-0.199831	0.247799	0.0428372	0.964695	-0.103427	0.770682	0.151078	0.683266	0.204928	0.568918	0.251065	0.509717
Dnaja1.40733911	0.295353	0.120276	0.206948	0.306948	-0.0512383	0.81434	-0.0713178	0.750281	-0.169055	0.465811	-0.333193	0.109057	-0.421785	0.0383705
Zbtb17.141467229	-0.27383	0.420264	-0.27186	0.735893	0.383768	0.422784	0.103961	0.838001	0.22542	0.612592	-0.0661958	0.949988	0.135921	0.809409
Luzp1.136549318	0.127416	0.609717	0.79846	4.4426e-05	0.264695	0.315849	0.482106	0.0313058	0.430276	0.0530368	0.466572	0.0441327	0.495112	0.0288177
Mtf1.124844907	-0.0834224	0.748871	0.429053	0.13308	0.277033	0.479163	0.297299	0.410752	0.101143	0.797948	-0.0860371	0.808836	0.0331357	0.987505
Clta.44032848	-0.43954	0.00100675	-0.323679	0.0122052	-0.58329	5.50437e-06	-0.404065	0.00332849	-0.372768	0.00824494	-0.324143	0.0236888	-0.0855907	0.652368
Gm12504.44124123	-0.581178	0.0547014	-0.182411	0.993436	-0.124489	0.73339	0.0848717	0.848842	-0.209446	0.58865	-0.245609	0.525614	-0.0867861	0.850733
Melk.44364294	0.135242	0.626889	0.0873186	0.98778	-0.0138511	0.980222	-0.233781	0.629582	0.120411	0.738837	0.00493645	0.930759	-0.0678496	0.917975
Ndufb6.40270909	-0.709615	0.00263403	-0.571153	0.0328946	-0.694984	0.00387638	-0.555131	0.0292232	-0.584089	0.0228583	-0.745125	0.00192444	-0.582165	0.0210251
Klhl21.152017679	-0.166722	0.423499	-0.342395	0.352275	0.0628267	0.919603	0.127449	0.713249	-0.0117948	0.97629	0.1975	0.515627	0.107764	0.782717
Nol9.152060038	-0.296552	0.0921325	-0.284827	0.0827911	-0.073968	0.755235	0.158313	0.469922	0.087471	0.680113	0.210318	0.305596	0.194819	0.383757
Plekhg5.152115404	-0.314715	0.302436	0.105086	0.51481	0.154215	0.836474	-0.0550201	0.864062	-0.0553825	0.885326	0.123629	0.80931	-0.0442188	0.885446
Nrd1.109061412	-0.499271	0.13543	-0.469975	0.343729	-0.61695	0.0501348	-0.547933	0.110262	-0.346019	0.363333	-0.346359	0.34158	0.00632456	0.973662
Cth.157894679	0.105811	0.799115	-0.0999715	0.602208	0.0914994	0.815976	-0.111487	0.80461	0.183605	0.573814	0.548844	0.0644245	0.275593	0.451402
Srsf11.158010742	0.724866	0.0814135	-0.169477	0.661089	0.155212	0.906861	-0.0319958	0.868876	-0.173492	0.665741	-0.217824	0.583054	-0.51738	0.201181
Srsf11.158011355	0.143863	0.491086	0.235197	0.531715	0.205089	0.408914	0.0967091	0.737308	0.312121	0.165512	-0.107285	0.713342	0.0601948	0.856715
Ptgfrn.101040485	0.1911	0.557356	-0.0417394	0.897573	-0.10884	0.800085	0.278415	0.49396	0.158783	0.732305	0.304394	0.439502	0.720504	0.0321904
Atp1a1.101576471	0.268792	0.264784	0.149902	0.771838	0.190529	0.574604	0.250104	0.407174	0.234502	0.424381	0.195129	0.523531	0.321982	0.278838
Metap1.138459209	0.0723658	0.900788	-0.148533	0.500263	-0.291192	0.260056	-0.0545752	0.793639	-0.017147	0.884088	-0.0518903	0.819765	-0.251419	0.390155
Efcab14.115777327	-0.259715	0.558342	-0.404273	0.307646	-0.316714	0.450185	-0.296902	0.473645	-0.0156819	0.991274	0.366992	0.417235	0.0883859	0.859206
Foxd3.99658672	-1.22357	8.49339e-06	-1.03117	0.000112813	-0.772867	0.0102409	-1.24201	6.5497e-06	-0.77956	0.0102355	-0.521571	0.112002	0.0866714	0.851502
Alg6.99763460	0.00345144	0.943282	0.358857	0.508187	-0.344557	0.492637	0.0350281	0.919944	-0.118585	0.843695	-0.11489	0.818667	0.471976	0.251577
Pgm2.99987295	-0.00111844	0.953762	0.476789	0.121952	-0.046597	0.87372	0.315419	0.412693	0.181256	0.63664	0.234303	0.508289	0.38326	0.329207
Fam92a.12153993	0.641953	0.0328465	0.5076	0.044529	0.842617	0.006243	0.465241	0.175272	0.294468	0.410698	0.272325	0.487693	-0.299191	0.351024
Ints8.11204633	-0.150517	0.605106	-0.64414	0.0321074	-0.173056	0.624374	-0.333515	0.31619	-0.159863	0.703011	0.292295	0.340372	0.433704	0.166577
Decr1.15919180	0.346447	0.415647	0.257373	0.241958	0.31595	0.519075	0.217242	0.682704	0.73457	0.0666927	1.07426	0.00503211	0.997977	0.0118901
Osgin2.15998163	0.913212	0.0295395	0.620256	0.101403	0.449633	0.477389	0.231879	0.741359	0.741511	0.116298	0.286118	0.659531	0.576078	0.263942
Ddost.138312232	0.285118	0.349747	-0.583824	0.0332757	0.171523	0.66791	-0.00426079	0.967862	0.0456509	0.917259	0.09189	0.814919	-0.115622	0.706676
Ddost.138312611	0.0860258	0.736504	0.0695639	0.976593	-0.548766	0.103635	-0.20827	0.58775	-0.502906	0.117531	-0.248342	0.478906	0.040645	0.941214
Mul1.138439906	0.662654	0.0102726	0.539353	0.032295	0.290774	0.481782	0.0506885	0.91347	0.292037	0.385525	0.0584362	0.8649	-0.10606	0.782121
Cpne3.19519503	0.949963	0.000599124	0.379648	0.520958	0.519822	0.119158	0.761633	0.0100002	0.730372	0.012764	1.01345	0.000338081	0.873173	0.00302472
Ttc39b.83220710	-0.610365	0.154622	-0.650022	0.0849881	-0.710721	0.133131	-0.179362	0.774936	-0.56217	0.263205	0.0101676	0.975678	-0.0398733	0.97354
Klf4.55527520	0.18744	0.681609	-0.03922	0.932299	0.64812	0.031007	0.479522	0.130545	0.436742	0.161804	0.589749	0.0670749	0.825619	0.00649887
Ptbp3.59472288	0.113239	0.846281	0.15861	0.630177	-0.0951233	0.82051	-0.0776715	0.838395	-0.287139	0.472544	-0.413841	0.226747	-0.236871	0.570517
Psip1.83462128	-0.0745293	0.828416	-0.824302	0.0457068	0.367661	0.517274	-0.443976	0.411855	-0.230905	0.703011	0.292479	0.600986	-0.18341	0.795643
Zfp980.145704445	-0.217209	0.557536	0.179778	0.723787	-0.0897607	0.86187	-0.248984	0.600044	-0.623227	0.136382	-0.520277	0.182295	-0.0119946	0.98973
Jun.95049848	0.675705	0.0365482	1.12045	0.00066191	0.851062	0.0113185	1.00681	0.00196059	1.45902	1.60186e-06	1.07307	0.00058699	0.687926	0.0504369
Mms22l.24503410	0.282029	0.35362	0.253425	0.759082	0.0979876	0.863965	0.157126	0.72859	-0.409242	0.278431	0.377586	0.308257	-0.199527	0.630458
Mms22l.24602948	0.955931	0.00305425	0.457772	0.401017	0.291181	0.571998	0.608923	0.132429	0.833159	0.0243678	0.652398	0.0870374	0.163557	0.830291
Ndufaf4.24902216	0.308351	0.15486	0.460174	0.088522	0.0335957	0.970324	0.00489537	0.98238	-0.070484	0.785027	-0.188046	0.437905	-0.480509	0.044112
Ndufaf4.24903499	0.0473929	0.940992	0.241235	0.208623	0.0634706	0.918079	0.113637	0.817091	0.134497	0.741751	-0.177192	0.657209	0.317065	0.443806
Ube2d3.135466059	-0.599784	0.000423781	-0.354512	0.197848	-0.228159	0.244399	-0.161616	0.452274	-0.0870157	0.712009	-0.080934	0.734761	-0.0465462	0.864317
Ube2d3.135466676	0.577561	0.0171231	0.153472	0.731505	0.134669	0.800085	0.0602584	0.918304	0.00785947	0.987938	0.220401	0.512931	0.0263237	0.995184
Ube2d3.135468197	1.37747	9.33087e-06	0.658681	0.184834	0.636254	0.121834	0.512625	0.208209	0.787858	0.0313828	0.763173	0.033213	0.410937	0.345347
Manba.135571403	-0.543554	0.385384	-1.69474	0.00493673	0.0437818	0.998763	-0.732842	0.339971	-1.47372	0.0235683	-0.134506	0.869091	-1.10444	0.117998
Rap1a.105728702	-0.130912	0.692753	-0.0423563	0.831877	-0.189993	0.602436	-0.170349	0.619274	-0.289105	0.381209	-0.0753598	0.814419	0.0637282	0.861284
Atp5f1.105943111	-0.564772	0.0437281	-0.60486	0.00769068	-0.668681	0.0177265	-0.560297	0.0560251	-0.524947	0.0830562	-0.517826	0.0822628	-0.277189	0.417312
Trit1.123054938	0.85647	0.0050044	0.65629	0.0539074	0.68098	0.0578712	0.539083	0.123167	0.38325	0.304052	0.139953	0.745088	0.106776	0.891179
Tmem59.107200996	-0.0726707	0.855025	-0.344708	0.190574	-0.253643	0.48685	-0.175679	0.667148	-0.0873119	0.869199	0.0812772	0.830643	0.0360539	0.954902
Adrm1.180176288	-0.681013	0.00923413	-0.249536	0.890762	-0.269294	0.373769	-0.318694	0.327218	-0.371621	0.254203	-0.480264	0.110943	-0.417974	0.184089
Rps21.180258446	-0.527119	0.00890393	-0.554134	0.0270247	-0.448956	0.0311513	-0.635631	0.00192748	-0.637821	0.00273174	-0.895784	6.21831e-06	-0.782639	0.000100698
Eif2b3.117086852	-0.108021	0.679083	-0.24881	0.36665	-0.0226203	0.976612	-0.0302437	0.963105	-0.054165	0.934231	-0.0927845	0.789475	-0.237213	0.456836
Ssbp3.107048694	-0.33489	0.331993	-0.58547	0.0571101	-0.18311	0.665363	-0.373219	0.316843	-0.295429	0.44468	-0.758743	0.0212665	-0.390483	0.268216
Ssbp3.107049694	0.415561	0.0416054	0.651839	0.00219204	0.505174	0.0287187	0.371983	0.122197	0.0907046	0.782839	0.32125	0.186891	0.281732	0.310672
Sec61b.47483241	0.0386097	0.837048	-0.227691	0.204344	-0.0712339	0.863687	-0.273036	0.392453	-0.309891	0.334571	-0.343374	0.266532	-0.204964	0.544462
Wasf2.133198330	1.74224	9.15337e-08	2.5335	8.38226e-17	2.04112	2.74387e-10	2.00761	5.6622e-10	1.14647	0.00109065	0.970633	0.00472518	1.13146	0.0018368
Dlgap3.127237022	-1.16066	0.000220604	-0.352197	0.198988	-0.725525	0.0451209	-1.08263	0.00108379	-1.10406	0.00099465	-0.343168	0.42236	0.139792	0.74736
Smim12.127247812	0.163582	0.429989	0.381909	0.0590978	-0.115992	0.662082	-0.0857825	0.797317	0.299646	0.259362	0.1362	0.637249	0.264861	0.353317
Echdc2.108179309	-0.983206	2.87586e-06	-0.843861	0.000265457	-1.03448	1.22896e-06	-0.874002	5.54849e-05	-0.854866	0.000127655	-0.769664	0.000501698	-0.144027	0.601546
Coa7.108338740	-0.548721	0.155524	-0.378466	0.903691	-0.296826	0.496224	-0.605744	0.137194	-0.403379	0.371056	-0.290081	0.510056	-0.306392	0.526743
Zcchc11.108559418	-0.400417	0.172596	-0.0571542	0.785662	0.34947	0.316292	0.214639	0.5789	0.255312	0.457674	0.152738	0.695413	-0.285915	0.446684
Zbtb8os.129347127	-0.422219	0.114274	0.0526553	0.862751	-0.381731	0.180098	-0.191611	0.546256	-0.611068	0.0272152	-0.533353	0.0502091	-0.428551	0.151596
Bsdc1.129488496	0.811102	0.027952	-0.167188	0.791068	0.963897	0.00813358	0.605835	0.113116	0.346945	0.376716	0.582612	0.132677	0.00982177	0.951935
Pabpc4.123298835	-0.219035	0.39801	-0.773159	0.000984615	-0.0451041	0.87901	-0.256741	0.398536	-0.550878	0.0399735	-0.371759	0.17492	-0.263647	0.368483
Tstd2.46114998	0.944693	0.000189428	0.84814	0.000786579	0.792337	0.00632126	0.871877	0.0016492	0.836033	0.00269732	0.426335	0.187098	0.337563	0.322011
Trmo.46380173	0.0869288	0.859228	-0.67143	0.130758	0.452402	0.339481	0.196301	0.701021	0.273503	0.552617	0.344833	0.434384	-0.0589828	0.92329
Cdc26.62394838	-0.0463763	0.93407	-0.239713	0.42856	-0.063655	0.964772	-0.0210727	0.993436	-0.141239	0.860517	-0.427717	0.426274	-0.385372	0.484834
Tmem261.75277734	-0.223008	0.411805	-0.570774	0.00897009	-0.370514	0.1639	-0.352072	0.173276	-0.191709	0.511979	-0.103779	0.719746	-0.0268184	0.902431
Ttc39b.83259450	1.04902	0.00973991	0.877416	0.0493623	0.966108	0.0381716	0.749415	0.11024	0.310286	0.562686	-0.456436	0.348848	-0.775035	0.0838345
Asph.9575515	0.478496	0.269893	0.651895	0.0504725	0.628226	0.196636	0.633775	0.164171	0.0843486	0.888606	0.616299	0.204055	0.141053	0.843625
Srsf4.131901725	-0.603175	0.0137415	-0.82177	0.000565305	-0.243455	0.394986	-0.573423	0.0256494	-0.473254	0.0769591	-0.223752	0.444111	-0.346034	0.209182
Taf12.132293330	-0.068754	0.890115	-0.102729	0.431842	-0.409486	0.0470316	-0.249123	0.298946	0.0378256	0.898807	-0.0757603	0.775957	-0.30313	0.196677
Snhg12.132311024	0.227303	0.440722	0.642547	0.0308498	0.548195	0.0586638	0.10636	0.778812	-0.288814	0.427877	-0.264805	0.417207	-0.206883	0.560698
Dnajc8.132553471	-0.0937608	0.724704	-0.288128	0.523751	-0.0996655	0.74263	-0.114303	0.757295	-0.456294	0.143422	-0.0310398	0.926836	-0.453708	0.145076
Ctnnbip1.149566437	0.458842	0.166163	-0.0135265	0.78851	0.0356202	0.981338	0.135392	0.778812	0.133202	0.757447	-0.0980424	0.847806	0.108665	0.838378
Clstn1.149648900	0.0040526	0.959084	0.352106	0.0560267	-0.0868982	0.829632	-0.106328	0.67357	-0.0069754	0.97629	0.156398	0.485635	0.0840377	0.75755
Rsrp1.134927371	0.908167	0.00205146	0.390996	0.488899	0.722018	0.024078	0.952259	0.00211704	1.08233	0.000343984	0.774982	0.0150176	0.717396	0.0337598
Rsrp1.134927670	0.498292	0.14099	0.253781	0.613115	0.267004	0.630419	0.560742	0.185027	-0.0317374	0.956937	0.38746	0.379232	0.618244	0.138702
Syf2.134937165	0.194454	0.501534	0.223702	0.306495	-0.114229	0.815541	0.203995	0.564743	-0.138149	0.728011	0.104359	0.797357	-0.605698	0.0486984
Syf2.134937539	0.355614	0.29443	0.162759	0.598543	0.456218	0.249947	0.231527	0.618463	0.748392	0.0221744	0.230165	0.553063	0.150573	0.797226
Rnf38.44126461	0.586911	0.0761577	0.684126	0.0103836	0.505871	0.175693	0.639495	0.0680029	0.376239	0.296173	0.493992	0.181452	0.381183	0.310703
Magoh.107887424	0.846645	0.00173162	0.335965	0.184834	0.769412	0.0129275	0.365868	0.306709	0.512767	0.0996168	0.327172	0.350807	0.0516745	0.968219
0610037L13Rik.107897117	-0.413385	0.224245	-0.575444	0.0729577	-0.477435	0.101248	-0.765064	0.00557196	-0.456579	0.134914	-0.463083	0.110811	-0.253877	0.434921
Arhgef39.43496395	0.541202	0.0980086	0.910789	0.0198109	0.21869	0.538577	0.0840181	0.848842	0.261688	0.52231	-0.411547	0.416717	0.0328911	0.928761
Tln1.43531768	-0.155628	0.589547	0.190739	0.398653	-0.23584	0.411665	-0.0769881	0.830804	-0.0690628	0.890223	-0.158743	0.589346	0.0136274	0.979403
Alg2.47470085	-0.0348433	0.928764	0.316592	0.411828	0.0125484	0.93203	0.0729238	0.892002	0.141879	0.735346	-0.189441	0.689832	-0.562455	0.14749
Erp44.48194739	0.135385	0.724061	-0.0637405	0.744037	0.0868432	0.877939	0.0996617	0.80835	0.239147	0.569605	0.266211	0.50863	0.159911	0.743231
Sigmar1.41738746	-0.779489	0.000322246	-1.17989	9.40073e-09	-0.91533	1.34765e-05	-0.738393	0.000720592	-0.698593	0.00173983	-0.793344	0.000211062	-0.691609	0.00204149
Stoml2.43028278	-0.0769582	0.864097	-0.597138	0.00628509	-0.094158	0.700329	-0.263562	0.282479	-0.04981	0.842979	-0.230278	0.372056	-0.106104	0.688697
Ubap2l.90000537	-0.0880631	0.759327	0.48487	0.0420633	0.330443	0.318664	0.511743	0.101935	0.281283	0.375899	0.573912	0.0653339	-0.620479	0.0544463
Ubap2l.90006472	-0.187511	0.340084	0.0691993	0.702966	-0.257841	0.175518	-0.0255679	0.922417	-0.197898	0.358015	-0.00835282	0.988672	0.365977	0.0615471
Rps27.90212916	-0.665411	0.0218462	-0.556456	0.26492	-0.605439	0.0505159	-0.684079	0.0267351	-0.845489	0.00587614	-1.02875	0.000361256	-0.910541	0.00205953
Rps27rt.90212916	-0.66442	0.0217715	-0.55627	0.262594	-0.604462	0.0504473	-0.682983	0.0266202	-0.846282	0.00569915	-1.02773	0.000359491	-0.909619	0.00203967
Tex10.48431205	-0.297117	0.265606	-0.454152	0.0335909	-0.501896	0.0448533	-0.268964	0.364341	-0.465253	0.0720918	-0.272663	0.377361	-0.194155	0.522568
Mrpl50.49512846	0.526827	0.0904916	-0.095434	0.550095	0.456473	0.215719	0.269781	0.499715	0.219478	0.579818	0.0878917	0.888201	0.416285	0.267865
Cdkn2a.89274722	0.53025	0.16111	0.277921	0.662657	0.347555	0.543953	0.313272	0.576667	0.500203	0.256886	-0.145397	0.747518	-0.0522046	0.880271
Elavl2.91251016	-0.507836	0.116768	0.409472	0.307461	0.262823	0.550822	0.0799614	0.926949	0.132887	0.814295	0.00979138	0.912112	0.265539	0.607632
Klhl9.88718544	-0.104628	0.73629	-0.513446	0.0762122	0.0757725	0.818219	-0.457313	0.136316	-0.212682	0.576013	-0.170486	0.580647	-0.123589	0.781876
Capzb.139291820	0.918462	0.00641133	0.132623	0.9268	0.800662	0.03503	0.405402	0.344378	0.533584	0.184383	0.501787	0.206861	0.384484	0.408982
Akr7a5.139318425	-0.526903	0.0383454	-0.25635	0.55714	-0.407236	0.130265	-0.375746	0.170288	-0.210805	0.535581	-0.300336	0.312449	-0.368911	0.176207
Emc1.139377457	0.736048	0.00202136	0.745557	0.0011836	0.635256	0.0222105	0.50945	0.0710906	0.531654	0.0552883	0.407319	0.157946	0.344931	0.269464
Lpar1.58435513	0.321996	0.501612	0.514182	0.0929272	0.332492	0.519075	0.239229	0.671278	0.364406	0.434741	0.374832	0.478923	0.945832	0.018744
AI314180.58800281	-0.0600967	0.900067	0.0161832	0.759543	-0.079814	0.811194	-0.20363	0.526824	-0.0372869	0.932631	0.277168	0.463614	-0.042496	0.87701
Sdf4.156010209	0.29663	0.0504922	0.356258	0.0372899	0.184999	0.292588	0.0920958	0.639282	0.238184	0.165791	0.245684	0.134717	0.0499826	0.826796
Impad1.4762733	0.313326	0.505434	0.472985	0.287347	0.477458	0.276677	0.717327	0.0893425	0.182972	0.678064	0.288182	0.537246	0.808411	0.0479041
Impad1.4764600	1.17861	1.56596e-06	1.48214	8.59593e-09	1.05081	7.08136e-05	1.09286	2.2995e-05	0.885345	0.000954195	0.547663	0.0693192	0.697235	0.0161446
Nsmaf.6396463	0.593377	0.0657435	0.261327	0.578838	0.718268	0.042769	0.770665	0.0241352	0.748788	0.0288384	0.732169	0.0269069	0.914089	0.00653943
Cep104.154008737	0.316499	0.414983	0.638033	0.0250996	0.272018	0.539392	0.650708	0.0732336	0.344202	0.364542	0.650343	0.0720972	0.0780136	0.897892
Lrrc47.154021512	-0.0682988	0.840615	-0.133569	0.544947	-0.222602	0.247929	-0.0959265	0.655756	-0.109844	0.641719	-0.023599	0.926739	-0.151048	0.448898
Wdr8.154156818	-0.255191	0.535136	0.134949	0.505212	-0.232125	0.464125	0.107327	0.792904	-0.0895087	0.79323	-0.20444	0.532476	-0.0810863	0.818719
Wrap73.154156819	-0.323951	0.365968	0.100571	0.566735	-0.290663	0.338506	0.056426	0.903928	-0.117981	0.727378	-0.256784	0.415958	-0.0844015	0.811998
Marcksl1.129515981	-0.630121	0.00364773	-0.661395	0.00101639	-0.68603	0.0012797	-0.895248	1.40086e-05	-0.964177	3.99926e-06	-0.875745	2.16158e-05	-0.468627	0.0433303
Tmem234.129607879	0.628486	0.0290834	0.831957	0.0172225	0.402388	0.220692	0.453444	0.172626	0.320532	0.349508	0.303564	0.383327	0.583116	0.0754163
Tmem234.129608532	0.400511	0.0464101	0.140358	0.443195	0.141017	0.532658	0.01361	0.985518	0.0539112	0.842979	-0.0884029	0.744287	-0.1375	0.611916
Ptp4a2.129850003	0.832811	6.86606e-06	0.643045	0.00311501	0.572592	0.00523419	0.706666	0.000369172	0.403125	0.055639	0.260427	0.278909	0.32497	0.177355
Orc3.34571052	-0.632021	0.0393134	-0.589938	0.0509889	-0.976622	0.000766249	-0.372324	0.242729	-0.669128	0.022574	-0.0947032	0.765009	0.0646799	0.901224
Slc35a1.34663506	-0.130517	0.689912	-0.170883	0.434773	0.0208137	0.893793	0.156712	0.635559	0.179626	0.55803	0.237521	0.45397	0.0467622	0.924453
Urod.116990467	-0.152556	0.741543	-0.236315	0.453493	-0.710573	0.0292604	-0.490804	0.151253	-0.514415	0.136158	-0.308084	0.424142	0.236225	0.552858
Plk3.117128908	0.241206	0.462403	0.408567	0.363029	0.551629	0.0760303	0.263936	0.464667	0.231792	0.531501	-0.204845	0.549334	-1.09061	0.00017533
Ppcs.119418782	0.259772	0.356927	-0.173711	0.664933	-0.37396	0.212865	-0.605656	0.0411699	-0.580796	0.0522092	-0.974525	0.000642368	-0.941562	0.000932791
Foxo6.120267331	-0.541405	0.160764	-0.722243	0.229091	-0.647513	0.105319	-0.426797	0.326669	-0.638692	0.123158	-0.883349	0.0233133	-0.262638	0.562137
Ago1.126435270	-0.0965354	0.731145	0.121135	0.838563	-0.137071	0.787822	0.0627612	0.894474	0.178877	0.66215	-0.0911202	0.832667	0.652845	0.0557023
Ncdn.126744011	-0.738677	0.0910948	-0.408066	0.960696	-0.319342	0.568823	-0.282547	0.624292	-0.296316	0.598795	-0.423793	0.439413	-0.455064	0.377012
Rad54l.116097204	1.02646	2.79689e-05	0.324692	0.468534	0.876464	0.00138734	0.895706	0.000839093	0.853028	0.00153233	1.00004	0.000144098	0.568541	0.0659061
Mast2.116307012	-0.451537	0.233545	-0.0968468	0.894864	-0.320573	0.487246	0.0313039	0.950386	-0.444953	0.262626	-0.337824	0.44198	0.075102	0.88543
Tmem69.116551777	-0.241074	0.565276	0.0466832	0.961137	-0.403415	0.202983	0.0741948	0.859216	-0.167938	0.673085	-0.288646	0.454776	-0.163803	0.690753
Ppih.119300264	-0.702543	0.00138665	-0.830493	0.000191596	-0.852964	0.000170645	-0.688425	0.00389017	-0.480227	0.0660239	-0.544876	0.0306056	-0.117209	0.772509
Map7d1.126232418	0.0164741	0.975644	-0.0973819	0.819135	-0.0530558	0.950168	-0.222288	0.518518	-0.108328	0.775291	-0.0320455	0.919591	0.0294135	0.964842
Adprhl2.126316294	-0.306224	0.271184	0.214696	0.315481	-0.0515467	0.837989	0.183795	0.555067	-0.134981	0.74118	-0.162676	0.653601	0.0614779	0.867944
Pdpn.143267658	-0.498334	0.052083	-0.287901	0.471211	-0.413534	0.0852015	-0.376793	0.151562	-0.0865731	0.753039	0.415885	0.163957	-0.0345168	0.862486
Kdm4a.118137255	0.616846	0.0583405	0.123313	0.956461	0.0989675	0.817808	0.470801	0.239198	0.536997	0.164573	0.89993	0.0104777	0.712475	0.0569935
Ptprf.118208480	1.12133	7.00844e-05	0.430381	0.318476	0.478619	0.17443	0.383681	0.32197	0.451023	0.207892	0.327577	0.403826	0.0127021	0.976315
Cdc20.118433151	0.341685	0.103743	0.461599	0.0811484	0.299333	0.177412	0.368347	0.090529	0.288743	0.198879	0.128251	0.589346	0.0312714	0.948991
Gm11808.3973405	-0.0692173	0.776165	0.0682569	0.978242	-0.33933	0.0826378	-0.275963	0.195652	-0.269332	0.214064	-0.438648	0.028451	-0.314398	0.133247
Mrto4.139347695	0.0820259	0.843301	-0.0253504	0.722841	0.106739	0.87674	-0.220518	0.514197	0.0807904	0.884062	-0.0897507	0.787364	-0.215478	0.52361
Ebna1bp2.118625984	-0.17329	0.435465	-0.424253	0.177579	0.263799	0.325844	0.172575	0.521617	0.11944	0.648856	0.079505	0.799476	-0.103969	0.756222
Ece1.137965229	1.21097	3.72799e-05	1.21965	6.82658e-05	1.43226	1.20495e-06	1.27389	2.08221e-05	0.87926	0.00581407	0.83547	0.0076246	0.766041	0.0197992
Eif4g3.138206391	0.782932	0.0408043	0.634821	0.172093	0.334114	0.528174	0.605858	0.144962	0.544177	0.186447	0.992279	0.00805306	1.14871	0.00259892
Rragc.123936997	0.0271779	0.863158	0.10534	0.955243	-0.0981384	0.837162	0.141458	0.717113	0.12996	0.692423	0.0663439	0.816753	0.258853	0.488927
Sf3a3.124732440	-0.382949	0.0531724	-0.407852	0.0184471	-0.447913	0.019199	-0.536751	0.00505952	-0.336565	0.113508	-0.450151	0.0199547	-0.28409	0.172471
Inpp5b.124801511	0.0950697	0.848068	-0.181546	0.556853	-0.528758	0.057214	0.1611	0.643939	0.249473	0.388948	0.512831	0.0527026	0.571562	0.0401802
Srsf10.135869899	0.767729	0.0434707	-0.0321226	0.995818	0.1724	0.823521	0.00923227	0.958121	-0.154288	0.690701	-0.517221	0.143053	-0.0701431	0.870024
Fuca1.135939289	-0.0529531	0.865772	0.439537	0.0445999	-0.0591164	0.846509	0.151117	0.612628	0.149398	0.577991	-0.218415	0.454776	0.161082	0.581468
Hmgcl.135962617	0.535765	0.0470338	0.6019	0.0406864	0.807717	0.00365313	0.615567	0.0322147	0.899781	0.000694554	0.368654	0.213533	0.541108	0.0735951
Srsf10.135865818	0.983995	0.00664976	0.42007	0.588719	0.874083	0.0212049	0.697302	0.0800882	0.682859	0.0873992	1.02237	0.00710737	0.726584	0.0740141
Srsf10.135867386	0.730834	0.0120556	0.285212	0.468256	0.314321	0.422784	0.532798	0.0998896	0.136045	0.755064	0.0108823	0.973321	-0.0594554	0.846072
Phc2.128752881	0.183429	0.700698	-0.25727	0.498981	0.453942	0.245587	0.560751	0.134286	0.82326	0.0170567	0.785421	0.0247424	0.688172	0.0628368
Ak2.129011531	-0.371154	0.0894825	-0.53706	0.00782009	-0.472542	0.0389942	-0.394995	0.0850101	-0.56442	0.00924764	-0.509364	0.0154197	-0.449336	0.0455318
Gnl2.125055382	0.0742827	0.889252	0.0655468	0.72502	-0.30275	0.284189	-0.164295	0.595559	-0.33731	0.297369	-0.419144	0.153771	-0.606474	0.040181
Snip1.125074043	0.199563	0.547291	-0.238901	0.317185	0.36052	0.325844	0.229106	0.532009	0.372816	0.261313	0.345818	0.292151	0.337214	0.371768
Meaf6.125110070	-0.157278	0.457482	-0.458642	0.0694902	-0.144856	0.493781	-0.173011	0.458139	-0.162752	0.490821	-0.0949298	0.690792	-0.355722	0.109668
Pex10.155072406	-0.524063	0.157212	-0.423212	0.318725	-0.374097	0.450164	-0.1545	0.782425	-0.0997861	0.870451	-0.0658204	0.930432	-0.0355814	0.980791
Faap20.155256687	0.510123	0.0543777	0.687158	0.0121146	0.141862	0.717702	0.306579	0.342748	0.432388	0.140798	0.140867	0.657134	0.571753	0.0455375
Gale.135968178	-0.883965	0.00044267	-0.518909	0.0402799	-0.703127	0.00745015	-0.824849	0.00123958	-0.47606	0.089398	-0.358826	0.217891	-0.470503	0.0889145
Id3.136145392	0.331866	0.233904	-0.516004	0.0499496	-0.351709	0.349589	-0.933789	0.00384382	-0.359918	0.350022	-0.0349303	0.971268	-0.112289	0.842629
Acot7.152271855	-0.139775	0.686626	-0.0785904	0.69486	-0.165543	0.472601	-0.399984	0.0973691	-0.282545	0.285256	0.14371	0.565239	-0.229901	0.382306
Icmt.152307126	0.0706768	0.751159	-0.36228	0.362383	0.0357066	0.911975	-0.293932	0.487366	0.0732894	0.776969	0.264023	0.472667	0.258342	0.484695
Dnajc11.151981224	-0.318204	0.0784901	-0.0725201	0.878685	-0.206179	0.343377	-0.11511	0.633761	-0.403832	0.0426779	-0.211861	0.345267	-0.363014	0.068922
Dnajc11.151981959	-0.734441	0.0626273	-0.327223	0.579266	-0.472251	0.318807	-0.37148	0.456823	-0.0601566	0.96146	-0.10651	0.892066	-0.385818	0.448483
9430015G10Rik.156127264	1.4788	1.85371e-07	1.18993	0.000412229	1.0754	0.00063255	1.24648	4.51152e-05	1.51807	3.89293e-07	1.2521	3.28713e-05	0.687914	0.0486984
Mycbp.123912267	0.393937	0.20652	0.460423	0.202315	0.171257	0.695583	0.0183467	0.995584	0.0152211	0.99934	-0.28721	0.398873	-0.208308	0.534439
Orc1.108614834	-0.0988504	0.654471	-0.585949	0.0236516	-0.0268707	0.864854	-0.117443	0.676338	0.0151066	0.980039	0	0.963343	-0.433291	0.0911593
Cc2d1b.108634122	0.327577	0.234761	0.277211	0.297773	0.13321	0.801917	-0.123545	0.627627	0.140045	0.72232	0.251134	0.525503	-0.230908	0.368361
Kti12.108849412	-1.03774	0.000120307	-0.978577	0.00030982	-0.731605	0.00914537	-0.634587	0.0343313	-0.94967	0.000734011	-0.463768	0.147144	-0.449308	0.173423
Txndc12.108862119	-0.31347	0.440434	-0.318365	0.374946	-0.149805	0.766415	-0.215778	0.620319	-0.414428	0.262626	0.17751	0.670788	0.530978	0.146778
Eri3.117674297	-0.449947	0.156165	-0.0267783	0.904917	-0.483582	0.148704	-0.460178	0.176058	-0.600692	0.0663093	-0.711574	0.0203389	-0.648281	0.0406088
Med8.118415113	-0.206908	0.412927	-0.135554	0.824275	-0.181179	0.402218	-0.344897	0.135066	-0.402199	0.0847626	-0.3982	0.0689322	-0.505987	0.0227709
Mul1.138442265	0.369347	0.32874	0.765714	0.00861045	0.141214	0.746377	0.260104	0.562305	-0.0626706	0.906573	-0.0986376	0.830907	-0.0712024	0.865242
Wasf2.133199755	0.00424549	0.926273	0.026265	0.732354	0.129737	0.501742	0.015099	0.933992	-0.32535	0.110407	-0.354201	0.06855	-0.221064	0.310627
Slc9a1.133423701	0.201512	0.62835	-0.256846	0.544709	-0.113277	0.857375	0.123371	0.760285	0.173713	0.59904	0.387937	0.243904	-0.13828	0.751979
Rnf19b.129084526	-0.0210744	0.905087	0.233872	0.304273	0.0247612	0.919152	0.2267	0.318398	0.156435	0.489914	0.0838318	0.720341	0.125568	0.675697
Yars.129219243	-0.709743	0.00113237	-0.350274	0.125305	-0.795367	0.000233788	-0.657311	0.00238723	-0.203146	0.481704	0.294505	0.21802	0.315721	0.208623
Stk40.126141029	0.338078	0.111411	0.330671	0.155957	-0.0499768	0.862691	-0.0203716	0.925152	0.0768394	0.81926	0.214103	0.428296	0.0284455	0.966112
Nsun4.116033256	-0.0425027	0.874396	0.306251	0.327109	0.0273498	0.969095	0.0633055	0.927323	0.0205836	0.996272	0.0770768	0.873818	0.00818431	0.998974
Uqcrh.116067220	-0.367165	0.0595262	-0.20258	0.690585	-0.248495	0.219058	-0.318607	0.145098	-0.217933	0.35324	-0.283789	0.220807	-0.0152663	0.939477
Slc30a9.67355783	0.245702	0.302168	0.179805	0.618278	0.248767	0.342594	0.237742	0.42655	0.867333	0.000232523	0.819648	0.000532874	0.42018	0.122724
P3h1.119248374	0.890346	0.00125202	0.961324	0.000567187	0.785697	0.00370015	1.09854	3.7527e-05	0.731008	0.00918501	0.814652	0.00321267	0.905937	0.00140803
P3h1.119248977	0.600073	0.199394	0.612608	0.350662	-0.22971	0.660672	0.25256	0.712335	0.410845	0.459443	0.0746803	0.969535	0.157777	0.852217
Faf1.109962053	-0.954361	6.13702e-05	-0.465056	0.0710637	-0.756457	0.00173662	-0.530303	0.0444807	-0.478109	0.084211	-0.0305772	0.940365	-0.302616	0.296836
Foxj3.119629120	0.382777	0.188913	0.756855	0.00463327	0.0779345	0.843406	0.467137	0.146593	0.178986	0.629784	0.336267	0.346664	0.432103	0.183965
Scmh1.120530199	0.813223	0.00295391	0.730011	0.0100999	0.621186	0.0311513	0.542093	0.0616145	0.196969	0.550877	0.0309462	0.967611	-0.608077	0.044112
Ube2r2.41191614	0.877454	7.7107e-05	0.822492	0.00269958	0.664872	0.00649645	0.587897	0.0207651	0.765463	0.00148998	0.767166	0.00124639	0.774138	0.0016022
Ubap1.41389061	0.737191	0.00608505	0.672263	0.017012	0.731785	0.0162832	0.630184	0.0326576	0.481126	0.117003	0.755868	0.00685044	0.168774	0.693773
Nudt2.41480926	-0.0530566	0.889881	-0.247004	0.983101	0.0499661	0.925727	-0.210732	0.725955	-0.14135	0.833058	0.230939	0.700747	-0.272402	0.640196
Yipf1.107359825	0.144831	0.737408	0.394707	0.0863289	0.43374	0.398246	0.16319	0.793839	0.453777	0.299545	0.389186	0.392993	0.153773	0.829332
Ndc1.107414343	-0.0460692	0.966083	-0.0481987	0.96471	-0.0501402	0.860502	0.00574737	0.96613	-0.0155788	0.991644	0.547957	0.00923949	0.322652	0.19084
Col9a2.121055325	-0.000424736	0.969421	0.190929	0.469851	0.00316187	0.976519	0.167375	0.721139	-0.175028	0.669892	0.301151	0.467676	1.25771	3.82083e-05
Ppt1.122859175	0.175727	0.530544	0.0936469	0.680173	0.504736	0.100916	-0.00910525	0.992103	0.419289	0.174466	0.804576	0.00272948	0.728945	0.0104919
Chmp5.40965302	0.413386	0.232102	-0.0950314	0.442034	0.0100934	0.990397	0.00443018	0.993516	0.205348	0.628916	0.174561	0.715361	0.00568227	0.996001
Tmem245.56867276	0.526864	0.299288	0.444074	0.227659	0.737213	0.0776924	0.881725	0.0317561	0.416994	0.351593	0.950363	0.0153768	0.393476	0.436095
Ikbkap.56751265	-0.591648	0.00527632	-0.271307	0.273123	-0.617765	0.0020356	-0.461898	0.031108	-0.559295	0.00853853	-0.499216	0.0165728	-0.612363	0.0027585
Sfpq.127029966	0.726255	0.00779509	0.53406	0.0605561	0.328457	0.369536	0.44668	0.176748	0.320738	0.361051	0.19914	0.607317	0.620944	0.0452425
Sfpq.127030280	-0.160686	0.491686	-0.401401	0.118292	0.215454	0.502398	0.0793862	0.798528	0.00454432	0.979584	-0.0109592	0.982139	-0.00335767	0.993005
Sfpq.127030794	-0.100518	0.750968	-0.326949	0.0535025	-0.444896	0.064995	-0.450838	0.0623595	-0.2777	0.292278	-0.208483	0.424044	-0.25142	0.343267
Sfpq.127031236	-0.181971	0.52786	0.0231069	0.902553	-0.122095	0.593395	-0.199318	0.490885	-0.142602	0.622847	-0.439481	0.0880514	-0.240593	0.398519
Plekhf2.10988911	0.240091	0.248	0.0533622	0.977058	0.0498787	0.865816	0.144341	0.598298	0.084524	0.728356	0.281103	0.242803	0.564674	0.0109739
Hint2.43654476	0.34138	0.208651	0.192862	0.478902	0.11059	0.813398	-0.00892971	0.974026	0.069563	0.833251	0.254943	0.39893	-0.159834	0.665702
Smim8.34769036	0.000277358	0.994267	0.383973	0.454824	-0.225461	0.539392	0.193837	0.650842	0.411863	0.229251	-0.137556	0.760697	-0.0942366	0.841988
Zfp292.34803583	1.25637	0.00033336	0.715859	0.0667068	0.950715	0.0225085	0.861025	0.0333439	0.793474	0.0518105	0.899397	0.0250293	0.806277	0.0485512
3110043O21Rik.35191536	0.618972	0.168854	0.51812	0.456054	0.509932	0.215401	0.249956	0.666991	0.504237	0.278318	0.470797	0.309858	0.530017	0.268801
Ddx58.40205100	-0.673377	0.111158	-0.506589	0.156776	-0.822923	0.0248066	-0.647949	0.103172	-1.31593	0.000228299	-0.255771	0.564805	0.0140316	0.987279
Topors.40259856	-0.399331	0.118922	-0.529359	0.0443374	-0.266651	0.314643	-0.446597	0.0650604	-0.406499	0.109543	-0.291701	0.267271	-0.486455	0.0456245
Slc25a33.149744722	-0.221865	0.488333	-0.348403	0.308138	-0.358875	0.168338	-0.071252	0.837955	0.0630075	0.83197	-0.0853392	0.815845	-0.192643	0.550993
B3galt6.155991277	-0.242431	0.468443	-0.322523	0.438911	-0.505575	0.0834667	-0.315812	0.311378	-0.351824	0.262626	-0.745853	0.0046053	-0.404072	0.196211
Fam133b.3570241	-0.0280469	0.951231	0.100495	0.850051	0.297822	0.502678	0.0716663	0.922417	0.233848	0.63188	0.138906	0.82706	0.052645	0.966112
Krit1.3841444	0.151017	0.812003	0.105587	0.982597	0.335548	0.461322	-0.111737	0.758825	0.320963	0.442814	0.5696	0.129134	-0.319003	0.391476
Vamp3.151047557	-0.297159	0.274882	-0.0794177	0.947821	-0.274641	0.314955	-0.191299	0.523352	-0.147049	0.669227	-0.228085	0.420075	-0.108921	0.75781
Nfx1.41012607	-0.348651	0.149202	-0.0218063	0.795617	-0.215493	0.418686	-0.188407	0.514546	-0.0785823	0.840255	-0.109209	0.753258	0.156603	0.607632
Flad1.89403337	-0.15613	0.784602	0.374713	0.127168	0.113702	0.907602	-0.0297532	0.963229	0.104363	0.799972	-0.130841	0.82706	-0.203541	0.694785
Cks1b.89415721	0.0698795	0.817731	-0.237232	0.155303	-0.0859824	0.639236	-0.186313	0.433345	-0.158147	0.509041	-0.293811	0.206116	-0.633527	0.00369962
Atp6v1g1.63550236	0.177923	0.537953	-0.0204605	0.866505	0.250388	0.48685	0.0904789	0.818826	0.313313	0.354777	-0.224073	0.540466	-0.163727	0.678637
Atp6v1g1.63550702	-0.0430141	0.878637	0.107148	0.49713	0.206898	0.431559	0.155058	0.521617	0.290874	0.152038	0.373775	0.0460422	0.318845	0.127271
Msantd3.48561925	0.248397	0.264188	0.0451955	0.851417	0.489994	0.0400458	0.346224	0.16284	0.391048	0.100763	0.542746	0.0118918	0.557932	0.013355
Tmeff1.48663131	0.45111	0.151202	-0.067594	0.583817	0.180075	0.660484	0.210593	0.627571	0.0709342	0.868102	0.114263	0.82706	0.145331	0.797334
Pomgnt1.116159845	-0.005649	0.952622	-0.132059	0.60501	-0.123622	0.871403	-0.487737	0.305361	-0.347208	0.517363	-0.152808	0.859629	-0.389607	0.439918
Gpbp1l1.116593882	0.442976	0.063729	0.147484	0.31167	0.753443	0.00146579	0.65608	0.00593445	0.581533	0.0150691	0.669266	0.0049532	0.402402	0.148636
E2f1.154559885	-0.144049	0.615159	0.226889	0.320553	0.159549	0.600959	0.147292	0.667903	0.164017	0.60032	-0.166981	0.647391	-0.317822	0.315169
Eif2s2.154871663	-0.568668	0.00369066	-0.512349	0.0106998	-0.605561	0.00417691	-0.65769	0.00127575	-0.915253	4.39517e-06	-1.21242	7.15511e-11	-0.580854	0.00535176
Eif2s2.154872683	0.164209	0.451816	-0.00552365	0.937499	0.0980324	0.842274	-0.0700228	0.736802	-0.0361641	0.854044	0.0933969	0.810424	0.0837776	0.841831
Crocc.141016926	-0.258538	0.568762	0.22404	0.294489	0.102762	0.885572	0.0876813	0.868876	-0.162785	0.786396	-0.350649	0.462512	-0.587841	0.212094
Necap2.141066766	-0.610711	0.0636354	-0.163088	0.763539	-0.626591	0.068648	-0.210589	0.580953	-0.5561	0.106135	-0.136892	0.787653	-0.0396461	0.908231
Sh3bgrl3.134127656	-0.411792	0.0980086	-0.376092	0.319069	-0.280302	0.276623	-0.203405	0.532635	-0.444654	0.105338	-0.478474	0.0738887	-0.39427	0.151881
Cep85.134130111	0.368212	0.153411	0.136144	0.673967	0.165507	0.557321	0.505609	0.0470699	0.254121	0.343545	0.524714	0.0383075	0.294704	0.331995
Mrpl37.107056123	0.299587	0.149392	0.462248	0.0148764	0.160704	0.660229	0.0727461	0.821616	0.116649	0.669227	0.121497	0.619199	-0.0281584	0.950285
Tceanc2.107139066	-0.10516	0.78745	-0.272724	0.571327	-0.571555	0.106159	-0.12976	0.757295	-0.0299067	0.962554	-0.223835	0.614312	-0.314312	0.397284
Lrrc42.107233765	0.683953	0.0294574	0.276967	0.299002	0.642509	0.0740567	0.703425	0.0399778	0.83608	0.0103835	0.871846	0.00620752	0.55731	0.132499
Zfp593.134243555	0.381657	0.11177	0.271949	0.37986	0.614854	0.012354	0.268109	0.344563	0.307268	0.247556	0.149105	0.577095	0.735312	0.00212545
Zfp593.134244902	-0.653686	0.0025365	-0.644488	0.00545214	-0.0893934	0.654716	-0.29825	0.22653	-0.442289	0.0666184	-0.661207	0.00367066	-1.20888	5.51672e-09
Ankrd6.32804284	0.209016	0.594858	0.000249268	0.721986	-0.0120743	0.969095	0.20896	0.762874	0.557324	0.261524	0.302112	0.605179	0.906171	0.0565669
Noc2l.156247616	-0.520173	0.00591443	-0.43786	0.0895831	-0.216382	0.341608	-0.21151	0.414746	-0.101688	0.750734	0.0479445	0.797357	0.051876	0.830742
L1td1.98738487	0.719816	0.00517192	0.657952	0.019903	0.352468	0.307861	0.234015	0.559686	0.13387	0.759481	0.0391405	0.981808	-0.0445422	0.869322
Usp1.98935545	-0.05012	0.867696	0.261135	0.331196	-0.0495406	0.851005	0.0648569	0.819738	-0.0762824	0.831081	-0.251842	0.284713	0.0170301	0.964842
2510039O18Rik.147947315	-0.00100507	0.935154	-0.350263	0.569007	0.443696	0.318136	0.370955	0.404434	0.57829	0.13028	0.478669	0.221884	0.124093	0.875544
Hspg2.137570630	0.911708	0.000189503	0.778608	0.00478328	0.923754	0.000418418	0.746173	0.00520215	0.771325	0.00359999	0.637169	0.0166032	0.686388	0.0134282
Usp48.137658074	-0.413906	0.284667	-0.0945321	0.895794	-0.380225	0.335614	-0.00974562	0.987967	-0.251167	0.5632	-0.445377	0.234511	0.47176	0.238738
Usp48.137658537	-0.844343	9.17161e-07	-0.581693	0.00163142	-0.65456	0.00012862	-0.715748	3.24789e-05	-0.881431	3.3339e-07	-0.163665	0.460206	0.248868	0.234643
Otud6b.14810294	0.13101	0.792062	-0.252937	0.239545	0.00297414	0.997178	-0.0165338	0.935295	-0.0957863	0.795899	-0.352863	0.269805	-0.115469	0.769138
Capzb.139291268	0.315034	0.110859	0.431905	0.0324475	0.088613	0.813187	0.193361	0.427685	0.0330356	0.897073	-0.123332	0.606188	-0.219429	0.349815
Clspn.126593909	1.03848	0.000730137	0.82042	0.018943	0.268134	0.569438	0.50185	0.186026	0.242682	0.595494	0.0881762	0.937082	-0.00117846	0.976508
Psmb2.126709715	-0.316978	0.184928	-0.486181	0.033243	-0.220812	0.464156	-0.365226	0.153906	-0.233156	0.436881	-0.3801	0.138554	-0.677171	0.0027585
Zfp687.95007088	1.65411	8.97425e-06	0.668295	0.190665	0.993013	0.0266061	0.698198	0.129651	0.977724	0.0221823	0.979835	0.0211384	1.00142	0.0178454
Psmd4.95032948	-0.0918767	0.854664	0.169347	0.40526	0.404737	0.568237	0.345615	0.613216	0.364335	0.571329	0.252783	0.70573	0.0642432	0.966777
Pip5k1a.95058801	0.196901	0.601706	-0.299801	0.52147	-0.0062848	0.924527	0.055914	0.971591	-0.0284136	0.900597	0.152231	0.795294	0.00752014	0.947225
Scnm1.95129969	-0.219282	0.571594	0.190673	0.644989	-0.119674	0.823521	0.0333195	0.944681	-0.249855	0.501436	-0.196885	0.654649	0.0118621	0.995297
Lzic.149496667	0.755629	0.0311917	0.0629676	0.866608	1.23835	0.000170179	0.698772	0.0427713	0.634513	0.0721612	0.82938	0.0122282	0.463469	0.229596
Ctnnbip1.149564508	0.0926621	0.923558	-0.0840791	0.865472	0.156574	0.872746	-0.100891	0.835364	-0.125802	0.792501	-0.308073	0.558224	-0.705386	0.111214
Slc2a1.119137331	-0.757099	0.00609952	-1.06635	3.71791e-06	-1.17268	7.50021e-06	-1.00072	0.000166514	-1.0284	0.000117337	-0.806568	0.00315613	-0.686711	0.0157919
Svbp.119201298	-0.330099	0.436005	-0.616249	0.0428304	-0.038921	0.958273	-0.41872	0.291269	-0.227989	0.638401	0.0601764	0.856369	0.149982	0.781478
Fbxo42.141204062	-0.472252	0.200439	-0.121386	0.637367	-0.680776	0.0427913	-0.119674	0.819287	-0.368152	0.328497	-0.475237	0.179718	0.0849684	0.841802
Epha2.141329384	1.18132	4.94325e-10	0.694882	0.000359881	1.06275	5.94139e-08	0.261887	0.271718	0.0698299	0.739219	0.133589	0.550365	-0.335433	0.184424
Rraga.86577285	0.652468	0.0323547	-0.00196249	0.683333	0.118789	0.896685	0.190051	0.712488	0.0156314	0.989873	0.376788	0.365256	0.384921	0.354667
Acer2.86932620	-1.02157	0.00179689	-0.971294	0.0188732	-1.04755	0.0011901	-0.738621	0.0351721	-1.50323	4.73087e-06	-0.933582	0.00511198	-0.856686	0.0134282
Focad.88411011	0.661995	0.0423653	0.140733	0.898334	0.247085	0.659217	0.544228	0.166966	0.772185	0.0336062	0.803559	0.0231089	0.761688	0.0479358
Psip1.83455931	-0.326266	0.362483	-0.543664	0.187455	-0.309263	0.446479	0.0363413	0.9193	-0.106655	0.886994	0.207794	0.649593	0.0548344	0.907311
Cdk11b.155649934	0.272621	0.457482	0.146541	0.239161	0.577059	0.11027	0.51608	0.151158	0.458849	0.207783	0.620337	0.0667168	0.159034	0.776362
Fndc10.155696483	1.1907	2.60017e-05	1.47446	5.77875e-09	1.48656	5.19714e-08	1.26778	5.05654e-06	0.322856	0.317176	0.0647306	0.853567	0.0630885	0.870024
Ssu72.155733873	0.0492091	0.846844	0.117869	0.885407	-0.192902	0.468095	-0.0812635	0.806858	-0.0628917	0.870451	-0.217464	0.482905	0.137396	0.747591
Jak1.101152617	-0.669727	0.0147175	-0.547638	0.184412	-0.227202	0.502471	-0.250913	0.499816	-0.638945	0.0426779	-0.0722476	0.830128	0.116396	0.809409
Ncbp1.46172404	-0.272314	0.159578	-0.017417	0.993593	-0.344295	0.053903	-0.216846	0.291269	-0.075099	0.768085	0.0305658	0.872149	-0.0384598	0.871184
Anp32b.46472656	-0.507202	0.000213025	-0.520368	3.75341e-05	-0.288549	0.0627184	-0.330069	0.0298222	-0.288725	0.0657614	-0.152923	0.359853	-0.129179	0.448123
Nans.46502674	-0.0187765	0.93529	0.0685799	0.948827	-0.490373	0.170954	-0.188687	0.635492	0.00548645	0.96516	-0.202474	0.62484	0.127945	0.818719
Nans.46503632	0.680187	0.00150815	0.422577	0.0911935	0.148223	0.686274	0.118786	0.708223	0.1968	0.481682	-0.178934	0.509449	0.194817	0.55229
Zfp462.55083564	-0.978165	0.0177151	-0.407972	0.543069	-0.488801	0.241265	-0.401321	0.421621	-1.14924	0.00602502	-0.592247	0.160765	-0.0530237	0.929458
Rad23b.55390764	0.376972	0.262692	0.397071	0.0763944	0.470653	0.233406	0.361127	0.357256	0.472649	0.189409	0.47617	0.178626	0.210535	0.65945
Rad23b.55391211	0.254139	0.282393	-0.122525	0.691174	0.0368088	0.991338	-0.0190208	0.890657	0.143768	0.659726	0.108786	0.773297	-0.0506084	0.809409
Plod1.147910311	0.0383231	0.897069	0.688	0.0471297	0.158799	0.699412	0.096429	0.846289	0.449563	0.257178	-0.0248031	0.944571	0.0936957	0.852114
Plekhm2.141625984	0.0012822	0.969667	0.473051	0.166823	0.370217	0.484211	0.376782	0.43347	0.689401	0.0927809	0.808581	0.0375214	0.823139	0.0509345
Rsc1a1.141683812	-0.0384064	0.864043	0.0658583	0.692012	0.0155713	0.964723	0.108435	0.804631	-0.230357	0.533656	-0.508958	0.0918766	-0.310449	0.352458
Efhd2.141858713	0.217715	0.404044	0.250444	0.416404	0.185952	0.461664	0.0987465	0.768576	0.327119	0.216081	0.00192145	0.990753	-0.123588	0.738686
Tmem51.142031245	0.95084	0.000243672	0.891641	0.00481447	0.527128	0.0991398	0.305965	0.363317	0.437317	0.165791	0.519413	0.0785378	0.649923	0.0293124
Txn1.57944018	0.0227751	0.878884	-0.474978	0.0168693	-0.113866	0.725412	-0.207464	0.492294	-0.253986	0.375899	-0.290179	0.267865	-0.128962	0.693127
Szrd1.141113281	-0.694345	4.07906e-05	-0.512562	0.0198109	-0.20539	0.356202	-0.137221	0.552118	-0.134287	0.595494	-0.322082	0.105859	-0.299862	0.153874
Szrd1.141115563	-0.413166	0.326825	-0.563963	0.103378	-1.02861	0.00383759	-0.85523	0.017411	-0.940809	0.00847266	-1.39689	4.33319e-05	-1.04473	0.00281775
Slc25a40.8454839	1.17908	1.69451e-07	0.908219	5.81064e-05	0.939154	8.76739e-05	0.988299	1.71703e-05	0.808742	0.000666094	1.00619	1.54244e-05	-0.199279	0.557082
Actr3b.25850691	0.503886	0.0522486	0.194121	0.476561	0.0777465	0.915869	0.174484	0.641934	0.409067	0.15552	0.493841	0.0759768	0.0181016	0.977695
Tmem214.30877468	0.11586	0.7187	-0.0266548	0.712786	0.196141	0.538577	-0.0998664	0.844121	-0.112929	0.830495	-0.0315946	0.985987	-0.032458	0.954902
Rint1.23820372	-0.396795	0.320893	0.317759	0.243024	0.207069	0.655463	0.0911522	0.847282	-0.104308	0.847716	-0.297809	0.494555	-0.0321004	0.951256
Hadhb.30184593	-0.418235	0.207499	-0.164449	0.631598	-0.27188	0.520594	-0.766363	0.0120057	-0.179538	0.657593	-0.172255	0.656281	-0.077773	0.882419
Rlf.121146370	0.676466	0.0346538	0.53421	0.115843	0.992925	0.00159951	0.782801	0.0125732	0.889521	0.00379161	0.831764	0.00688455	0.6048	0.0758911
Tomm5.45105464	-0.551088	0.0182089	-0.588752	0.00739144	-0.615935	0.0128825	-0.715487	0.00258732	-0.623204	0.0111024	-0.846621	0.000229891	-0.765596	0.00110282
Exosc3.45316935	-0.594375	0.123214	-1.13957	0.00177309	-0.235749	0.666008	-0.334427	0.531149	-0.689507	0.113508	-0.496048	0.270977	-0.613901	0.166577
Slc25a51.45396314	0.938949	0.000693834	0.544025	0.0659906	0.709593	0.0291744	0.912043	0.00253747	0.822681	0.00705946	0.83389	0.00598525	0.777427	0.0136611
Gnb1.155557965	0.339257	0.0583268	0.175686	0.459827	0.410252	0.0301848	0.352967	0.0591702	0.306516	0.0972754	0.367885	0.0485016	0.013137	0.995023
Gnb1.155559269	0.0651024	0.833763	0.0949976	0.394568	0.014122	0.970965	0.0691795	0.862612	0.0262692	0.940158	-0.0297529	0.892066	0.024075	0.98973
Nadk.155589859	-0.108317	0.840641	0.180808	0.730668	-0.000253525	0.994189	-0.140018	0.79167	0.163699	0.62089	-0.013406	0.988672	-0.252161	0.549818
Nadk.155591001	-0.562314	0.0882337	-0.914158	0.00261504	-0.584468	0.0991398	-0.323271	0.412416	-0.520843	0.141068	-0.272165	0.513894	-0.273613	0.492865
Smap2.120968576	-0.168642	0.508234	-0.141336	0.6853	0.0141078	0.950215	-0.0132589	0.972735	-0.250628	0.42826	0.00363944	0.998254	0.0054303	0.973699
Zmpste24.121059487	-0.145409	0.796226	0.142013	0.878365	0.0579089	0.890616	0.0081465	0.98238	-0.361326	0.424303	-0.0987016	0.82706	-0.0264377	0.931485
Abcb8.24410052	-0.23781	0.537978	-0.315544	0.394621	-0.535053	0.148729	-0.42754	0.256346	-0.325502	0.437728	-0.556955	0.106712	0.124271	0.819433
Tprgl.154157737	-0.36071	0.0961681	-0.00818081	0.912025	-0.146753	0.499122	-0.347602	0.125986	-0.397668	0.089398	-0.114089	0.690286	-0.185168	0.510249
Sesn2.132492287	-0.235099	0.464115	0.151793	0.315481	-0.00569497	0.988781	-0.193636	0.627627	-0.13625	0.75745	0.0770872	0.86114	-0.0424652	0.951935
Atpif1.132530814	-0.217598	0.239333	0.0644264	0.759543	-0.125904	0.527182	-0.100778	0.678286	-0.18088	0.404848	-0.410244	0.0189177	-0.25104	0.184424
Zfp984.147754224	-0.5479	0.103916	-0.151138	0.718356	-0.287232	0.484462	-0.330521	0.41063	-0.76504	0.0376988	-0.594445	0.0944574	-0.257978	0.563123
Miip.147861041	0.737368	0.176916	0.908592	0.0237359	0.942412	0.106159	0.5238	0.437728	0.564888	0.361813	0.132546	0.824474	-0.173657	0.839612
Minos1.139104043	-0.225908	0.395702	-0.2704	0.220938	-0.277096	0.331726	-0.182585	0.576177	-0.315364	0.283115	-0.397265	0.133182	-0.420953	0.107806
Rer1.155074625	-0.0343338	0.981584	-1.14178	0.00309979	0.00198367	0.964723	-0.359774	0.510776	-0.185067	0.788772	0.278038	0.508185	-0.0425327	0.997995
Ski.155154325	-0.0876384	0.753865	-0.0597899	0.892718	0.0631271	0.879399	-0.0184228	0.950386	-0.405669	0.168018	-0.538215	0.0462317	-0.202789	0.536605
Vps13d.144975042	0.834699	0.0133304	0.352483	0.421955	0.418854	0.301065	0.659915	0.0855827	0.674467	0.0764674	0.787069	0.0312136	0.52056	0.213869
Lin28a.134003590	-0.759943	3.62492e-05	-0.75444	9.70724e-05	-0.890095	1.748e-06	-0.958951	1.25197e-07	-1.0825	1.82454e-09	-0.788252	2.7338e-05	-0.591496	0.00306973
Lin28a.134004592	-0.666036	0.0543159	-0.439564	0.398192	-0.438658	0.233095	-0.863434	0.0116389	-0.860389	0.0123752	-0.812797	0.0173336	-0.6669	0.0696791
Dnajc8.132553742	-0.728959	0.000243017	-0.646243	0.000502361	-0.522691	0.0121611	-0.343322	0.135066	-0.465018	0.0359354	-0.148495	0.604473	-0.245079	0.316823
Eya3.132722134	-0.244006	0.430569	-0.221531	0.727491	-0.2958	0.294457	-0.102492	0.762874	0.264506	0.43639	0.298532	0.399284	0.0104338	0.995023
Eya3.132724765	0.115768	0.782486	-0.220043	0.414254	0.422181	0.229039	0.632445	0.0390757	0.71743	0.0157784	0.656937	0.0276675	0.524176	0.107736
Rpa2.132778484	-0.00825906	0.99462	0.102341	0.453214	-0.0915283	0.755482	-0.0942434	0.784016	-0.295135	0.3855	-0.666235	0.0284351	-0.904792	0.00223816
Pramef12.144391923	0.876186	0.000220604	0.944765	0.000163091	0.643314	0.015089	0.993418	4.70906e-05	0.667135	0.00981816	0.590377	0.0208619	0.758672	0.00433591
Lck.129548607	-0.842332	0.0133263	-0.489197	0.177286	-0.707052	0.0434638	-0.3716	0.372382	-1.16023	0.000712471	-0.941009	0.00608689	-0.094013	0.895131
Eif3i.129592229	-0.470143	0.0239745	-0.441672	0.0276124	-0.576338	0.00372189	-0.455974	0.0296057	-0.519021	0.0130096	-0.540832	0.00833049	-0.38102	0.0747439
Kazn.142141061	0.690841	0.0118914	0.0536534	0.855934	0.452956	0.153118	0.311713	0.344166	0.521379	0.0767344	0.828611	0.00163585	0.444022	0.166598
Prdm2.143107642	0.0633716	0.903075	0.35943	0.332668	0.190764	0.791301	0.719365	0.0729417	0.899087	0.0179987	0.566228	0.152231	0.0531434	0.958708
Ddi2.141683814	-0.0393157	0.861732	0.0649525	0.694112	0.0186737	0.972071	0.107528	0.806504	-0.231263	0.530831	-0.509865	0.0907577	-0.311354	0.350141
Dmap1.117674935	-0.235253	0.51682	0.0110114	0.719747	-0.231073	0.528016	-0.258485	0.545224	-0.314756	0.475774	-0.308062	0.472667	-0.565568	0.123391
Atp6v0b.117884579	0.0972868	0.536212	0.254243	0.173011	-0.0226725	0.905463	-0.061906	0.823707	0.258292	0.255173	0.347275	0.0810774	0.0642987	0.843578
Mad2l2.148145704	-0.380029	0.285567	0.158058	0.560687	-0.312068	0.489965	-0.17802	0.708223	-0.213622	0.656855	-0.469331	0.229914	-0.026551	0.993576
Fbxo2.148166417	0.397175	0.341874	0.616897	0.0311116	0.624447	0.13593	0.431636	0.338653	0.550532	0.193076	0.562178	0.173325	0.744086	0.0617026
Mtor.148557685	0.212036	0.617193	0.219175	0.890459	-0.269065	0.591067	-0.0494053	0.942492	0.0711994	0.860084	0.325757	0.512852	0.332381	0.49782
Exosc10.148582400	-0.509486	0.0742173	0.0444141	0.491669	0.120187	0.764554	0.254361	0.505774	0.253172	0.481116	0.460897	0.153028	0.402539	0.251407
Srm.148594619	-0.671682	6.1855e-06	-0.457905	0.00859067	-0.788831	8.62018e-08	-0.59664	9.62558e-05	-0.659204	1.75452e-05	-0.634271	3.32157e-05	-0.564013	0.000309355
Rps3a1.86138191	-0.362466	0.0071834	-0.471531	0.000630311	-0.364715	0.00590277	-0.453124	0.000857334	-0.479064	0.00054919	-0.596674	7.0264e-06	-0.505596	0.000165208
Dclk2.86786408	-0.614851	0.00828084	-0.128711	0.846844	-0.165069	0.552774	-0.345078	0.204074	-0.274893	0.369152	-0.101275	0.738462	0.213752	0.470123
Txlna.129626333	0.138265	0.6853	0.181764	0.34301	-0.0501	0.866233	0.20602	0.485878	0.0518312	0.85702	-0.0132939	0.921107	0.176346	0.581026
Txlna.129628385	-0.206004	0.501412	-0.343189	0.290999	-0.105079	0.783923	-0.237963	0.4839	-0.375425	0.220348	-0.232366	0.510522	-0.11498	0.777791
Ephb2.136654539	-0.0320086	0.975644	-0.438757	0.504824	-0.160608	0.766954	-0.158757	0.774543	0.0164401	0.9728	-0.0262235	0.990753	-0.336033	0.502667
Zmym4.126862194	-0.7251	0.0318466	-0.710044	0.098881	-0.488431	0.258204	-0.318777	0.451386	-0.410882	0.321736	-0.274894	0.532036	-0.21415	0.65548
Zmym1.127047842	0.432088	0.100037	0.0255457	0.923503	0.136484	0.735291	0.138332	0.740986	0.138429	0.712842	0.0397884	0.960994	0.0135411	0.976315
Gjb3.127325484	-1.30361	4.27416e-07	-0.806125	0.00206313	-1.41274	8.8128e-08	-1.32758	3.00099e-07	-1.24768	2.76532e-06	-0.63576	0.0219994	0.0746657	0.845782
Nub1.24709219	0.427477	0.203263	0.0986073	0.908461	-0.0941792	0.84956	-0.145005	0.744215	-0.335176	0.42893	-0.286925	0.498358	-0.645818	0.076007
Nub1.24710378	0.107655	0.785341	0.203249	0.326811	-0.0487384	0.792598	-0.0747262	0.818269	-0.154068	0.629408	0.0497787	0.894002	-0.0812945	0.839612
Cdc42.137319953	-0.603076	0.00142108	-0.663383	0.000245748	-0.510314	0.0140211	-0.255699	0.292072	-0.472869	0.0284347	-0.365262	0.0937326	-0.11723	0.688474
Nom1.29451478	0.106411	0.833763	-0.336613	0.569463	-0.0118614	0.927308	0.0896653	0.891821	-0.0312346	0.94311	-0.21534	0.623141	-0.511141	0.229895
Zfp979.147612187	-0.326335	0.322433	0.0504266	0.895794	-0.192695	0.584827	-0.212571	0.562653	-0.452012	0.189409	-0.750807	0.0111622	-0.357048	0.342309
Agrn.156165542	0.788941	0.000777145	0.467882	0.033243	0.415774	0.161618	0.376481	0.200095	0.53657	0.0440483	0.746452	0.00321596	0.723093	0.00570177
Pum1.130781565	-0.209249	0.425175	0.148799	0.766983	0.13641	0.571006	0.177852	0.50724	0.0977401	0.682197	-0.0029175	0.967106	0.246146	0.369432
Laptm5.130936148	2.05756	5.65192e-30	1.81982	3.76316e-23	1.58925	1.25048e-16	1.37656	1.16339e-12	1.18673	1.82219e-09	0.329235	0.167465	0.322594	0.205603
Dph2.117889156	0.0484396	0.934922	-0.0627937	0.904917	0.0422213	0.974398	-0.0797941	0.850543	-0.0355725	0.948202	-0.0120115	0.991999	-0.61869	0.0542267
Ipo13.117894742	-0.590469	0.0565646	-0.341339	0.392677	-0.773861	0.0116669	-0.694406	0.0206891	-0.347794	0.299545	-0.343178	0.304433	-0.651633	0.0334484
Dvl1.155859303	0.134913	0.738246	0.301237	0.331035	0.403582	0.127191	-0.0372482	0.920957	0.44784	0.0726813	0.271628	0.341666	0.229771	0.439294
Ints11.155889103	-0.289278	0.183505	0	0.740801	-0.113494	0.699936	-0.256546	0.308383	-0.258331	0.338466	-0.0197486	0.987296	0.0626226	0.833341
Ube2j2.155957708	-0.459918	0.0303817	-0.493975	0.0590003	-0.102268	0.660229	-0.114483	0.677463	-0.129575	0.629408	-0.0693458	0.825647	-0.356045	0.126548
Alad.62509416	-0.122582	0.76006	0.21022	0.265536	-0.190094	0.569585	-0.246123	0.421621	-0.649315	0.0135857	-0.767287	0.00179794	-0.428204	0.135533
Pole3.62524050	0.721113	0.00110058	0.924385	6.70935e-05	0.608404	0.0178337	0.399846	0.141349	0.357011	0.199268	0.0112728	0.98608	0.0435511	0.960319
Ttc4.106662508	0.334888	0.192393	0.166412	0.454824	0.193621	0.659159	0.163486	0.688321	0.242567	0.477033	0.127886	0.777437	0.00994669	0.976315
Aqp3.41092978	0.347556	0.45644	-0.320122	0.314412	0.458038	0.230272	0.102603	0.795496	0.294615	0.426001	0.644306	0.0713369	0.334892	0.428435
Nol6.41114684	-0.635967	0.000852328	-0.462477	0.0282836	-0.549996	0.00489563	-0.790991	2.40758e-05	-0.832772	1.17414e-05	-0.899881	1.24887e-06	-0.724637	0.000195915
Ubap2.41194564	-0.516276	0.0248006	-0.416471	0.0837743	-0.535494	0.0320694	-0.303854	0.236322	-0.333609	0.2073	-0.215794	0.445397	-0.230041	0.419667
Dcaf12.41291552	-0.382028	0.0410683	-0.530538	0.00322149	-0.175864	0.416111	-0.0746207	0.749759	-0.170239	0.481116	-0.220936	0.277117	-0.0965968	0.682711
Prpf38a.108565117	-0.421085	0.0405376	-0.370038	0.162612	-0.307114	0.146999	-0.199353	0.435291	-0.433986	0.0471524	-0.689696	0.000343729	-0.393989	0.0735213
Cap1.122859311	-0.305751	0.167579	-0.328841	0.101693	-0.193175	0.469038	-0.119236	0.672568	-0.282131	0.260938	-0.0685037	0.784921	0.166491	0.642297
Ppie.123127374	-0.785755	0.00735008	-1.01036	0.000945985	-0.422011	0.271865	-0.334637	0.418511	-0.50496	0.173024	-0.215608	0.648296	-0.316649	0.426167
Thrap3.126164340	0.817528	0.00179437	0.437924	0.290264	0.460178	0.131918	0.386214	0.213721	0.310933	0.335525	0.395657	0.19674	0.105773	0.819426
Mrpl20.155808829	-0.33357	0.239815	-0.585893	0.00819941	-0.604393	0.0100096	-0.634208	0.00594517	-0.694668	0.00263765	-0.631833	0.00775412	-0.616226	0.00708275
Ccnl2.155824543	0.214938	0.481251	0.411104	0.141715	0.211598	0.574001	0.184967	0.656333	0.241552	0.479347	0.0677984	0.919591	-0.188033	0.525822
Aurkaip1.155833098	-1.03391	9.73103e-06	-0.948534	0.00137628	-0.70162	0.0054882	-0.636232	0.0172756	-0.75423	0.0043541	-0.553187	0.0410048	-0.343556	0.259112
Rex2.147060799	0.0136682	0.975644	0.31621	0.491819	-0.00138247	0.982526	-0.0884764	0.842017	-0.496958	0.218444	-0.371596	0.322286	0.11216	0.843578
Zfp988.147333733	0.0149353	0.975644	-0.0124541	0.895678	0.091396	0.952344	-0.0424129	0.925523	-0.364607	0.465452	-0.206918	0.599701	0.504333	0.300235
Zfp985.147585201	-0.348527	0.324219	-0.123591	0.763596	-0.302989	0.463689	-0.335846	0.427634	-0.537332	0.182451	-0.628883	0.081898	-0.350976	0.441581
Plaa.94569415	0.630812	0.00269915	0.155458	0.375902	0.514327	0.0377847	0.24379	0.40669	0.349341	0.163231	0.115449	0.803539	0.0433272	0.975294
Ptpru.131768706	0.935195	0.0629207	0.807055	0.0460267	1.0391	0.0381893	1.07245	0.0378316	1.02212	0.0432679	0.55318	0.315664	-0.253865	0.659108
Epb41.131923678	-0.678346	0.0283819	-0.603742	0.181085	-0.245486	0.468892	-0.0868962	0.805296	-0.14175	0.711189	0.0794131	0.910376	0.0273692	0.966777
Btf3l4.108816966	0.6575	0.0148467	0.371954	0.246429	0.395817	0.297697	0.284786	0.459557	0.351276	0.320755	0.380233	0.267852	-0.0395573	0.852946
Gjb5.127355450	-0.510881	0.147978	-0.919546	0.0279274	-0.834874	0.0081594	-1.42106	2.42728e-06	-0.996795	0.00183327	-0.942525	0.00268312	-0.24105	0.560533
Smu1.40737044	0.314199	0.420424	0.233471	0.519683	0.172597	0.800085	-0.1272	0.702836	-0.182599	0.589061	-0.251624	0.440232	-0.457042	0.178809
Smu1.40737436	-0.676444	6.03461e-06	-0.658242	2.3067e-05	-0.447534	0.0044701	-0.387166	0.0213097	-0.306351	0.0912865	-0.342318	0.0491379	-0.286745	0.119332
B4galt1.40804853	0.922415	0.00652126	0.779894	0.0101617	0.847652	0.0336958	0.795976	0.0414639	0.647714	0.105753	0.301799	0.563891	0.286808	0.59798
Bag1.40936674	-0.63688	0.00383741	-0.154222	0.667845	-0.565888	0.0228379	-0.42421	0.0911595	-0.54661	0.0226208	-0.650507	0.00408699	-0.259465	0.38072
Cdc42.137320484	-0.121566	0.791984	0.274909	0.45431	-0.155004	0.686297	0.104405	0.757321	0.104265	0.730369	-0.245331	0.538239	-0.00652745	0.994813
Fam76a.132899465	-0.40096	0.162867	-0.452535	0.238266	-0.109189	0.748218	0.29254	0.393141	-0.121306	0.755204	0.0120626	0.991671	0.0478146	0.934378
Tmem222.133266295	0.288702	0.117453	0.698173	0.000100623	0.454721	0.0179016	0.535948	0.0038953	0.471045	0.0111482	0.545603	0.00226026	0.334064	0.104452
Ythdf2.132186317	-0.551683	0.0492317	-0.299215	0.32163	-0.535104	0.085397	-0.368241	0.237838	-0.538826	0.0719259	-0.67491	0.0150861	-0.490188	0.0972112
Gmeb1.132223217	1.32939	2.03529e-05	1.08395	0.0016133	1.17052	0.000550377	1.26378	8.92739e-05	1.12292	0.000584232	0.971573	0.00354823	0.727056	0.0424635
Gmeb1.132225957	0.982042	0.00836492	0.758894	0.123991	0.879379	0.0255818	1.33552	0.000220157	0.673019	0.0950593	1.00357	0.00688455	0.922076	0.0209308
Zcchc17.130316334	-0.526188	0.068414	-0.439564	0.306948	-0.302309	0.383515	-0.402795	0.232879	-0.362171	0.301477	-0.163807	0.716356	-0.402196	0.241419
Nkain1.130530380	0.451975	0.164839	0.558342	0.0218448	0.615528	0.0613322	0.680879	0.0260028	0.636488	0.0387791	0.526847	0.0865638	0.641257	0.0460873
Kpna6.129644234	-0.251171	0.615028	-0.534597	0.0677292	-0.255347	0.557571	-0.284775	0.520202	-0.201718	0.679544	-0.049595	0.937379	-0.32994	0.444748
Rpp25l.41712282	0.240355	0.116007	0.556217	0.000222584	0.0248008	0.896746	0.0732172	0.735318	0.141415	0.43634	-0.00419144	0.978845	0.0471362	0.875075
Dctn3.41715202	-0.48195	0.0372185	-0.329657	0.213769	-0.558221	0.0225085	-0.49415	0.039897	-0.31564	0.262982	-0.316538	0.263806	-0.266986	0.32787
Pef1.130128137	-0.399044	0.155976	-0.563793	0.0292962	-0.66173	0.0193464	-0.382033	0.216313	-0.478352	0.113884	-0.684726	0.015792	-0.476809	0.100888
Fabp3.130315463	0.240749	0.218591	0.297479	0.200929	0.176493	0.584833	0.154981	0.573082	0.401962	0.0473634	0.740527	4.09648e-05	1.03264	5.52767e-09
Snrnp40.130390030	-0.615206	1.91722e-06	-0.729726	1.06156e-07	-0.452337	0.000500898	-0.550058	3.54684e-05	-0.367673	0.0104328	-0.293071	0.0432006	-0.544402	5.1918e-05
Rnf11.109452807	-0.294348	0.451938	-0.419613	0.23158	-0.611089	0.120363	-0.289534	0.498493	0.236488	0.564467	-0.309497	0.436522	-0.225432	0.63681
Cmpk1.114960938	-0.957478	0.00303816	-1.10689	0.000575331	-0.94242	0.00793097	-0.80246	0.0249833	-0.988359	0.00449741	-0.844524	0.0119746	-0.571493	0.150691
Gpx7.108400665	0.636798	0.0400609	0.877838	0.00143865	0.437082	0.204896	0.581666	0.0746072	0.711074	0.0210787	0.468592	0.157628	0.0464188	0.946535
Cpt2.107904231	0.268442	0.347614	0.576198	0.0100277	0.0476353	0.880932	0.48955	0.0964005	0.509191	0.0797459	0.5583	0.0544843	0.237154	0.486663
Scp2.108044090	-0.146942	0.641762	-0.546443	0.156268	0.256601	0.554859	-0.210828	0.636885	-0.155444	0.716912	-0.0826169	0.862953	-0.186887	0.701257
Ubr4.139489532	0.537732	0.0127698	0.591897	0.0069077	0.127269	0.743772	0.177725	0.574411	0.448326	0.071541	0.632346	0.00626338	0.610389	0.0104991
Aldh4a1.139649691	0.624388	0.0104411	0.863713	0.000951014	0.183769	0.517844	0.215996	0.48133	-0.143968	0.708662	-0.303174	0.323225	0.159091	0.647654
Rcc2.140721475	-0.459594	0.00889683	-0.197428	0.269449	-0.403528	0.0246583	-0.445421	0.0125732	-0.220064	0.299378	-0.0870241	0.785335	-0.0753456	0.793732
Ddx51.110658197	-0.457346	0.183413	-0.257916	0.32163	-0.336557	0.32979	-0.267793	0.494584	-0.243923	0.545802	-0.461349	0.196849	-0.287939	0.427283
Pole.110337471	-0.569697	0.138164	-0.520853	0.23765	-0.809032	0.0183847	-0.596901	0.0893425	-0.170483	0.73401	-0.193033	0.700747	-0.194599	0.705971
Lias.65409207	-0.614571	0.0364537	-0.35855	0.215835	-0.372106	0.290152	-0.562497	0.066255	-0.184741	0.670688	-0.462746	0.146279	-0.755881	0.0084878
Ube2k.65595144	-0.517004	0.0439163	-0.324676	0.173668	-0.560761	0.0324773	-0.408339	0.137513	-0.357866	0.222126	-0.319682	0.263546	-0.254182	0.40147
Ube2k.65598989	-0.399632	0.267449	-0.637357	0.0692855	-0.336842	0.36909	-0.473255	0.193187	-0.334058	0.375944	-0.257337	0.509069	0.187833	0.743275
Srp72.76999431	-0.488796	0.188055	-0.235111	0.496088	-0.649644	0.0478061	-0.833524	0.00623236	-0.292137	0.437983	-0.0723207	0.898188	0.103405	0.798009
Srp72.76999935	0.803765	0.000184803	0.48396	0.0196426	0.830296	0.000384714	0.851271	0.000185765	0.655509	0.00599808	0.86859	0.000110967	0.601873	0.0147965
Tpst2.112315361	-0.616044	0.0819163	-0.207229	0.409894	-0.601434	0.0946056	-0.406887	0.307459	-0.633339	0.0907661	-0.242848	0.57223	-0.334285	0.463693
Tfip11.112337386	0.25322	0.52786	-0.158301	0.974562	0.303221	0.483272	0.0614173	0.914301	0.28679	0.534274	0.257611	0.589346	0.00991814	0.987505
Lrrc8d.105814734	0.87793	0.00509174	0.893649	0.0079752	0.587185	0.0939457	0.79343	0.0138048	1.23301	4.64608e-05	1.6248	2.45172e-08	0.530937	0.123882
Med18.132458982	0.120195	0.788308	0.0103354	0.693338	-0.0976495	0.759979	-0.480358	0.136316	-0.313073	0.351316	-0.442749	0.185779	-0.413588	0.211969
Crmp1.37292163	-0.189506	0.533488	-0.293666	0.28711	-0.105763	0.757984	-0.0079089	0.998881	-0.187664	0.589584	-0.355505	0.22822	-0.60984	0.0224094
Evc2.37425055	-0.486647	0.114287	0.194494	0.441886	-0.29647	0.418223	-0.101189	0.83891	-0.0910101	0.857406	0.0974284	0.771765	-0.218806	0.651702
Vcp.42980213	0.362307	0.122134	0.15331	0.587425	0.318893	0.309362	0.191623	0.592715	0.214791	0.497435	-0.0338811	0.796667	-0.0712812	0.713801
Vcp.42980566	0.390809	0.00603781	0.757907	5.26781e-09	0.461088	0.00318512	0.503067	0.00065819	0.508852	0.000509519	0.428377	0.00300274	0.479744	0.00162776
Pigo.43017893	0.0262638	0.889348	-0.0487512	0.96471	-0.185926	0.523059	-0.238632	0.499068	-0.0218164	0.977667	-0.194368	0.569419	0.165026	0.684546
Pi4k2b.52769344	1.29258	0.000385979	1.0015	0.0228586	0.875586	0.0208781	0.876764	0.0251394	0.848942	0.0282844	0.57134	0.159275	0.463139	0.310672
Zcchc4.52824665	0.76311	0.0410683	0.284819	0.53231	1.12517	0.00302952	0.608613	0.144451	1.11895	0.00220347	0.893604	0.0205854	0.298051	0.607314
Tbc1d1.64351486	0.831345	0.00570086	0.261762	0.713254	0.193001	0.686833	0.471885	0.193785	0.592993	0.0776337	0.626316	0.0545727	0.508268	0.175805
5730480H06Rik.48388844	-0.264592	0.542397	-0.0834954	0.85044	-0.0077652	0.919024	-0.0965915	0.8148	-0.359913	0.368715	-0.00671347	0.965275	-0.449228	0.256365
Tmem39b.129676606	-0.205555	0.664363	-0.394551	0.225191	-0.381962	0.258204	-0.367266	0.279195	-0.642595	0.0335448	-0.151126	0.708326	-0.425123	0.193847
Khdrbs1.129715102	-1.12424	3.95968e-07	-1.26854	2.14489e-07	-1.01893	1.07509e-05	-0.639783	0.00934943	-0.769566	0.00173658	-0.548697	0.0295114	-0.551824	0.0307748
Mtfr1l.134525816	0.147282	0.542423	-0.173026	0.53168	0.15072	0.553947	0.174089	0.463306	0.169917	0.446553	-0.00839787	0.94938	-0.125991	0.560023
Otud3.138895632	0.173732	0.872442	0.352795	0.424868	0.385434	0.708994	0.0108376	0.984804	0.286999	0.738137	-0.0591942	0.940355	0.136998	0.90121
Ctps.120540118	0.237246	0.164215	0.128148	0.471144	0.0633163	0.807623	-0.00719343	0.973364	0.0540712	0.793641	-0.278201	0.167421	-0.242816	0.21238
Ctps.120540403	0.335205	0.201144	0.52961	0.0491392	0.305918	0.4148	0.0638535	0.863738	-0.145908	0.658004	-0.361377	0.240836	-0.324388	0.310627
Nfyc.120757693	-0.715298	0.000423781	-0.381039	0.179307	-0.29145	0.192129	-0.406845	0.0667496	-0.585429	0.00672745	-0.494357	0.0183338	-0.585389	0.00656389
Macf1.123349970	0.595712	0.0554749	0.280472	0.566735	0.491057	0.148985	0.420936	0.246623	0.569737	0.0892919	0.694765	0.0269184	1.11857	0.000208553
Ndufs5.123712960	-0.230148	0.351894	-0.342891	0.120447	-0.39399	0.0803714	-0.35191	0.136977	-0.407502	0.0845521	-0.419342	0.0641326	-0.322457	0.191098
Akirin1.123735615	0.618783	0.0450152	0.557432	0.243642	0.505146	0.150682	0.181839	0.676338	0.469085	0.18688	0.269459	0.501309	-0.0261424	0.958708
Zfp600.146198759	0.0136682	0.975644	0.315112	0.494271	-0.00138247	0.982526	-0.0884764	0.842017	-0.498306	0.217301	-0.371596	0.322422	0.11216	0.843578
Zfp981.146539396	-0.241569	0.516572	0.185094	0.716948	-0.116177	0.816224	-0.216583	0.654382	-0.609024	0.153829	-0.496028	0.21034	0.0110342	0.986583
Alpl.137741998	0.767174	0.00517192	0.00343505	0.922904	0.489335	0.146924	0.120224	0.813388	0.410448	0.220249	0.540911	0.082472	0.865762	0.00404144
Fip1l1.74596148	-0.496755	0.117788	-0.159674	0.526034	-0.63022	0.0627331	-0.157126	0.741429	-0.226287	0.595691	-0.39208	0.288058	-0.585884	0.0740141
Insig1.28078662	-0.873731	8.71466e-07	-0.657782	0.00281712	-0.240107	0.29945	-0.258698	0.26966	-0.592747	0.00322746	-0.641348	0.000904439	-0.336527	0.129074
Rbm33.28416104	-0.131472	0.684263	0.517273	0.0434859	-0.040863	0.858317	0.174012	0.611971	0.131168	0.658298	0.512215	0.0571899	0.172103	0.655167
Lyar.38234306	-0.120366	0.752829	-0.39382	0.113743	-0.309001	0.477335	-0.277175	0.526824	-0.336981	0.436233	-0.108904	0.827408	-0.0548536	0.937478
Pgd.149150241	0.137379	0.413136	0.386091	0.0241792	-0.0386241	0.878475	0.0948358	0.677463	-0.0213233	0.959514	0.043217	0.828017	0.308979	0.128366
Ube4b.149328670	0.451892	0.0832306	0.763001	0.000319217	0.406569	0.111135	0.465165	0.0543642	0.280344	0.267725	0.368274	0.149919	-0.140788	0.656726
Ube4b.149329328	0.502348	0.0959832	0.463964	0.299123	0.390217	0.226258	0.375261	0.26334	0.640986	0.0253692	0.535181	0.0690545	0.521561	0.111035
Fam185a.21482124	-0.0744826	0.838967	-0.275858	0.680535	0.186712	0.694399	-0.0462919	0.884909	-0.232149	0.537731	-0.250174	0.474555	-0.231458	0.560313
Tmem60.20886870	-0.176212	0.678432	-0.0535848	0.835588	-0.395263	0.349589	-0.306256	0.434329	0.296233	0.434741	0.101376	0.821536	0.171406	0.718631
Ski.155155805	0.237534	0.374867	0.159283	0.670647	-0.00180114	0.9904	0.14178	0.629177	0.10723	0.671736	-0.0614243	0.85089	-0.101169	0.791405
Spen.141468139	0.341663	0.436335	0.20308	0.641343	0.412901	0.268768	0.494248	0.158403	0.0810359	0.823122	0.293624	0.430203	0.178652	0.716988
Fblim1.141576311	0.0592772	0.782486	0.189212	0.8677	-0.107806	0.906882	-0.00224786	0.956744	-0.0418106	0.994313	0.149241	0.71948	0.262673	0.534482
Fblim1.141577552	-0.637994	0.0521383	-0.541456	0.25633	-0.473796	0.1639	-0.639117	0.0458038	-1.00644	0.000982435	-1.11915	0.000160166	-0.778599	0.0125773
Thap3.151982888	-0.0580359	0.789867	0.157216	0.428049	0.0783951	0.864601	0.130315	0.751681	0.30328	0.401086	-0.0461751	0.962349	-0.0152312	0.98973
Phf13.151989881	0.74463	0.00558908	0.809858	0.0111804	0.322123	0.304615	0.675913	0.0166637	0.723864	0.00866538	0.686629	0.0137086	0.85157	0.0018368
Agtrap.148077316	0.900121	0.00461105	1.18201	0.000132399	0.773744	0.0328346	0.622843	0.106987	0.721854	0.0471634	0.803722	0.0228518	0.606229	0.126153
Agtrap.148077819	-0.171829	0.590105	0.310801	0.306212	0.160571	0.755407	0.422541	0.252906	0.203012	0.633503	0.574379	0.10742	0.71396	0.0347975
Agtrap.148080205	-0.305837	0.350605	-0.0902028	0.974283	-0.222113	0.480876	-0.469591	0.105098	-0.472958	0.106135	-0.667911	0.0132295	-0.734295	0.00673703
Ldlrap1.134745673	0.918877	0.0321998	0.858869	0.0119524	0.885502	0.0647002	0.496589	0.355785	0.514096	0.323515	-0.0756604	0.879851	-0.173194	0.79213
Tmem57.134803014	-0.302152	0.279214	-0.137956	0.872832	0.285752	0.314643	0.135284	0.670995	-0.0880772	0.778628	0.38566	0.127372	-0.182509	0.560595
Tmem57.134804362	0.571689	0.0323937	0.0632793	0.959396	0.375175	0.217102	0.230571	0.538366	0.138463	0.718259	0.0549824	0.937379	0.0134072	0.98973
Tmem50a.134898112	0.342969	0.178993	0.187731	0.426705	0.3353	0.324231	0.20293	0.577041	0.489549	0.0741571	0.381804	0.192355	0.00329208	0.952664
Nasp.116601301	0.562154	0.00838816	0.476776	0.0496751	0.611071	0.0092417	0.518197	0.0323235	0.256847	0.343452	0.197503	0.552995	0.107379	0.783204
Nasp.116601859	0.579367	0.0166144	0.822534	0.000260908	0.666563	0.00733769	0.736366	0.00248788	0.675161	0.00550216	0.752199	0.00184114	0.588349	0.02079
Akr1a1.116636759	0.363183	0.0849978	0.509004	0.024675	0.285166	0.198313	0.212997	0.384897	0.122055	0.603117	-0.389579	0.124953	-0.565181	0.017166
Stim2.54119933	0.556807	0.00920566	0.643486	0.00573833	0.769772	0.000500898	0.510988	0.0308574	0.483927	0.0375221	0.412977	0.0906963	0.180319	0.59381
Clic4.135214220	0.316082	0.302971	-0.142775	0.601217	0.307745	0.404302	0.161261	0.672293	0.158626	0.671589	0.386791	0.268823	0.402308	0.266253
Srrm1.135320739	0.674435	0.0126019	0.191977	0.74628	0.877372	0.000958488	0.638479	0.0215645	0.684243	0.0114543	0.867349	0.000879836	0.828586	0.00213724
Trnau1ap.132312014	-0.594364	0.0948496	-0.29837	0.320428	-0.434109	0.343387	-0.172925	0.750501	-0.478815	0.262626	-0.471247	0.266813	-0.2478	0.61178
Rcc1.132332175	0.553309	0.0242894	-0.25537	0.37525	0.456798	0.12297	0.134456	0.734725	0.314801	0.289552	0.0573126	0.914426	0.185524	0.64308
Snhg3.132352182	0.911509	0.000257457	0.660698	0.0201575	0.930044	0.000445052	0.809817	0.00272877	0.481714	0.0830562	0.397012	0.185864	0.329955	0.319226
Phactr4.132356174	0.731836	0.0140871	0.200631	0.791755	0.17605	0.671095	0.721829	0.0303658	0.890664	0.00526147	0.793482	0.0168985	0.540974	0.137272
Utp11.124679061	-0.880535	0.00663364	-1.02817	0.00142508	-0.450937	0.211807	-0.488053	0.189944	-0.581446	0.107952	-0.485988	0.168226	-0.434279	0.256154
1110065P20Rik.124849743	0.571319	0.0133356	0.280743	0.243331	0.787244	0.00138816	0.604938	0.0145686	0.722106	0.00250132	0.461302	0.0614632	0.22269	0.453161
Cdca8.124918718	0.195097	0.416283	0.285286	0.249918	0.0847734	0.895593	0.153633	0.622136	0.317005	0.196597	0.154574	0.562352	-0.0646894	0.804253
Pik3cd.149649422	-0.0570078	0.924325	-1.39341	0.000649112	-0.713738	0.0613598	-0.913443	0.0232069	-0.909444	0.0219303	-0.878173	0.0312363	-0.449612	0.335308
Rcc2.140723220	0.0929199	0.857216	-0.490639	0.199092	0.0780646	0.986641	-0.156437	0.631013	-0.0105722	0.903458	-0.122666	0.708326	-0.198437	0.553451
Sdhb.140979194	-0.417765	0.0200762	0.0668007	0.8779	-0.490658	0.00395744	-0.354382	0.0545413	-0.270635	0.183959	-0.234842	0.249041	-0.000223399	0.976315
Smpdl3b.132733234	0.34231	0.175448	0.228028	0.398476	0.345266	0.177579	0.225671	0.411573	0.0827674	0.78703	-0.245546	0.374716	-0.229564	0.395078
Ppp1r8.132827179	-0.785433	2.46259e-05	-0.620862	0.0107824	-0.334949	0.127545	-0.194958	0.43271	-0.156017	0.54795	-0.145369	0.562352	-0.129359	0.655817
Stx12.132853754	0.333024	0.405016	0.462549	0.165661	0.126872	0.923788	0.365475	0.476751	0.467976	0.297573	0.134039	0.83414	0.147155	0.8128
Stx12.132854313	0.36955	0.132432	0.0657301	0.933387	0.0488569	0.955459	0.330843	0.245287	0.43537	0.094198	0.0989966	0.788214	-0.0525636	0.871632
Fbxo6.148146042	-0.53291	0.140779	-0.211703	0.522234	-0.648754	0.0573203	-0.5087	0.167588	-0.795794	0.0208112	-0.599403	0.0869006	-0.0620759	0.908005
Ubiad1.148434752	0.12209	0.803559	-0.0692013	0.720306	0.0163065	0.960975	-0.340467	0.49323	-0.235675	0.690998	0.121098	0.827408	0.188921	0.703768
Hdac1.129516361	-0.573507	0.000719937	-0.542401	0.00563497	-0.27084	0.126946	-0.262164	0.18331	-0.0268972	0.932631	0.360778	0.0471069	0.547954	0.00212945
Lamtor3.137928762	0.256071	0.374124	0.284328	0.640798	0.103592	0.807846	0.0309856	0.956279	0.439511	0.189414	0.397178	0.247831	0.268174	0.508784
Ythdc1.86836660	-0.0502202	0.932725	0.235874	0.440746	0.0703279	0.872338	0.211453	0.602731	0.00627609	0.989873	-0.152743	0.661521	-0.226192	0.568022
Cdc7.106984439	0.566557	0.0794854	0.371636	0.469851	0.417014	0.294429	0.311225	0.449658	0.534292	0.124381	0.242876	0.582185	-0.217455	0.557383
Mrps18c.100804469	-1.01037	0.000590971	-0.757192	0.026692	-0.553663	0.12475	-0.912389	0.00384491	-0.77096	0.0191785	-0.837643	0.00792025	-0.527965	0.1207
Rpl22.152332481	-0.221186	0.251483	-0.193543	0.510864	-0.106082	0.573475	-0.199846	0.324703	-0.174509	0.43639	-0.354456	0.0650264	-0.219979	0.268281
Rpl22.152334082	-0.206919	0.227743	0.00857074	0.879883	-0.0343302	0.863468	-0.101119	0.625734	-0.484753	0.00308814	-0.853041	1.21871e-08	-0.521051	0.00108058
A430005L14Rik.153961924	-0.0453036	0.865772	-0.517928	0.0406896	-0.200372	0.572304	-0.070398	0.856357	-0.044765	0.908744	-0.191802	0.587714	-0.122669	0.734214
Med28.45525605	-0.45621	0.0707238	-0.807533	0.000327317	-0.592531	0.0224625	-0.5494	0.0380964	-0.427271	0.126621	-0.412299	0.151038	-0.340336	0.23972
Ncapg.45700123	-0.60378	0.0244787	-0.623182	0.0535025	-0.473191	0.161071	-0.307925	0.366871	-0.218679	0.561236	-0.128023	0.671405	0.274595	0.468969
Grpel1.36471700	-0.227193	0.348584	-0.372542	0.0920297	-0.513249	0.0203803	-0.497931	0.0224809	-0.395525	0.0848488	-0.434504	0.047463	-0.154621	0.565402
Tfip11.112338082	-0.439622	0.185388	-0.570312	0.0663667	-0.900408	0.00251599	-0.486425	0.144451	-0.729116	0.0201926	-1.0488	0.000332552	-0.840392	0.00497887
Hps4.112378424	0.0750096	0.818789	-0.116642	0.767783	-0.40333	0.33094	-0.0408296	0.952811	-0.0166804	0.994313	-0.0238156	0.981023	0.0588608	0.90121
Utp3.88556089	-0.298607	0.0808378	-0.107555	0.703063	-0.181672	0.357771	-0.245432	0.210012	-0.403415	0.028841	-0.403765	0.0228766	-0.2139	0.316129
Atraid.31054633	-0.225797	0.451703	0.0871697	0.566735	0.237077	0.419698	0.380623	0.161241	0.371722	0.167995	0.496634	0.0463748	0.323194	0.275891
Cad.31078480	0.0104699	0.900551	0.322121	0.0582873	-0.0167878	0.984045	0.0677992	0.793061	0.0154713	0.925384	0.133309	0.544892	0.19748	0.396281
Snx17.31198900	-0.686299	0.00110775	-0.146628	0.823382	-0.565802	0.0127704	-0.103358	0.766484	-0.346955	0.182451	-0.0998559	0.779207	-0.276695	0.310671
Pcgf3.108503101	0.875818	0.0047035	0.991008	0.00513124	0.755683	0.0229352	0.67445	0.0533187	0.233829	0.578126	-0.30182	0.429589	-0.100729	0.860194
Pcgf3.108504352	0.40584	0.207018	0.221558	0.866505	0.0428805	0.958498	0.148936	0.734725	0.45856	0.170968	0.234801	0.538966	-0.00364756	0.974164
Slain2.72978403	0.775042	0.0133327	0.214021	0.610756	0.699501	0.0400995	0.56088	0.124546	0.40226	0.269787	0.280356	0.495079	0.167998	0.724841
Slain2.72978841	0.305557	0.327938	0.534404	0.0865413	0.136311	0.766954	0.546844	0.0907614	0.588747	0.0671749	0.302478	0.426274	0.373763	0.292853
Ociad1.73314077	0.0751709	0.64214	0.00784448	0.843119	-0.0606202	0.863421	0.0134436	0.944054	-0.217139	0.416225	-0.242342	0.309318	-0.0690378	0.818448
Ankrd13a.114805820	-0.375349	0.137214	-0.0540174	0.914926	-0.504047	0.0837675	-0.686719	0.00952032	-0.374301	0.217301	-0.278897	0.334684	-0.381462	0.184351
Armc10.21662600	-0.127028	0.582609	-0.372184	0.0762122	-0.12391	0.665066	-0.0843883	0.772068	0.00586671	0.993868	0.0680474	0.873818	-0.0337087	0.892701
Pmpcb.21757153	-1.0136	0.00930151	-1.60832	7.22623e-06	-0.478194	0.325082	-0.756309	0.0903455	-0.714316	0.110798	0.120644	0.825802	-0.212206	0.697878
Kit.75656721	0.155655	0.783936	-0.294101	0.521316	0.349339	0.527158	-0.0656924	0.930226	0.167434	0.712317	0.837788	0.0571839	0.98935	0.0224034
Tmem165.76209244	0.321305	0.466046	0.0618475	0.782346	0.27605	0.648685	-0.0487626	0.981649	0.442823	0.40861	0.262729	0.637932	0.288624	0.65499
Dck.88783277	0.294148	0.180289	-0.270179	0.175839	0.279354	0.257322	0.218497	0.359551	-0.191805	0.383658	0.0854002	0.789508	-0.224283	0.295557
Cenpa.30674408	0.335153	0.249758	0.160621	0.965852	0.131049	0.781373	-0.0100958	0.995584	-0.0318461	0.973966	-0.302727	0.427861	-0.101656	0.853207
Park7.150897390	-0.900531	7.80742e-07	-0.567105	0.0209185	-0.661375	0.000417745	-0.704154	0.00020301	-0.762521	6.77912e-05	-0.673598	0.000407001	-0.477553	0.018178
H2afz.137866923	-0.27017	0.187749	-0.552849	0.000565305	-0.491848	0.00366709	-0.576489	0.00109211	-0.349317	0.0618426	-0.144074	0.50461	-0.282047	0.149272
Ppp2r2c.36955078	2.18569	6.72818e-11	1.47031	0.000417444	1.73909	1.06167e-06	1.71883	1.30256e-06	1.45417	7.05422e-05	1.20001	0.0011054	1.18427	0.00212545
Mrpl1.96264417	0.225753	0.335858	-0.234817	0.468256	0.0527996	0.953319	0.140992	0.592715	0.137549	0.54795	0.144671	0.537029	-0.134582	0.637172
Rnf4.34353445	-0.459736	0.0377202	-0.378985	0.190574	-0.290584	0.273664	-0.158676	0.594043	-0.404775	0.103556	-0.567583	0.0112225	-0.377645	0.113689
Fam193a.34486458	0.0310136	0.869656	-0.103594	0.811938	-0.182289	0.680466	0.538781	0.143906	0.526407	0.146924	0.346455	0.364055	0.590993	0.105447
Add1.34632308	-0.207853	0.534132	0.0169092	0.927342	0.124712	0.879616	-0.10462	0.80439	0.313451	0.373833	0.137527	0.708326	-0.41473	0.25026
Uso1.92202798	-0.219058	0.386731	-0.351985	0.150022	-0.376528	0.157256	-0.298401	0.273745	-0.163776	0.591553	-0.317576	0.230187	-0.193289	0.530224
Shroom3.92965320	0.354084	0.502696	0.382769	0.164945	0.694395	0.0939798	0.370364	0.453799	-0.00794128	0.983099	-0.111687	0.804939	0.0227475	0.995851
Nudt9.104065378	-0.535129	0.116595	-0.718116	0.00929568	-0.622575	0.0943468	-0.528142	0.151958	-0.440793	0.262982	-0.185293	0.669594	-0.1065	0.840547
Nrbp1.31251566	0.307541	0.250869	0.446133	0.015048	0.414702	0.109145	0.494079	0.0461902	0.397434	0.108765	0.469493	0.0584135	0.239643	0.404468
Zfp512.31481753	0.517815	0.119132	0.14692	0.508962	0.121323	0.889792	0.174408	0.771704	0.243882	0.607457	0.0507345	0.981942	-0.596033	0.0764475
Arid1a.133679259	0.110688	0.731145	-0.407456	0.155436	0.0441158	0.827078	-0.424924	0.237473	-0.433682	0.225957	-0.442832	0.192061	-0.259755	0.54268
Rps6ka1.133847540	-0.234626	0.314219	0.0428243	0.483964	-0.180181	0.482706	-0.0977285	0.730637	-0.114239	0.70614	-0.219461	0.37811	-0.0275478	0.944488
Hmgn2.133964998	-0.510759	0.00245395	-0.436596	0.0184036	-0.487525	0.0044701	-0.427169	0.0151219	-0.543499	0.00180444	-0.492964	0.00416508	-0.635446	0.000195915
Lypla2.135968476	0.210124	0.527779	0.218002	0.306586	0.276258	0.523497	0.108872	0.832525	0.0825268	0.866127	0.0644656	0.905198	-0.108091	0.758958
Pithd1.135975984	0.484665	0.00692412	0.373271	0.0803817	0.531439	0.00536021	0.600464	0.000781882	0.478445	0.00869827	0.00429532	0.944571	0.142284	0.545668
Klf3.64830129	0.199938	0.633845	0.73662	0.0154794	0.122632	0.813577	0.744414	0.0480443	0.440874	0.278431	0.270445	0.554838	-0.0305846	0.92896
Psmc2.21803787	-0.564004	0.0258641	-0.559537	0.00908563	-0.477947	0.0892978	-0.436455	0.130549	-0.378656	0.208832	-0.390081	0.186336	-0.42515	0.139057
Kmt2e.23503817	0.984136	0.00140034	1.0601	0.000536876	1.00954	0.0019938	1.04372	0.000945091	0.982882	0.00150474	0.868464	0.00673184	1.38536	3.70486e-06
Mib2.155654932	-0.0746781	0.808769	0.598568	0.0427191	0.348159	0.30016	0.480012	0.100387	0.246082	0.433426	0.30213	0.318692	0.388084	0.211548
Atad3a.155740898	-0.414753	0.00810835	0.187059	0.222967	-0.17197	0.331726	-0.0987089	0.648421	-0.00994184	0.999499	0.14503	0.409686	0.118578	0.59137
Ppp1cb.32492754	-0.48904	0.228644	-0.588059	0.0386164	-0.384342	0.395055	-0.539309	0.171361	-0.70975	0.0579	-0.433187	0.300001	-0.30425	0.512978
Agap3.24483184	-0.122923	0.716542	0.176915	0.331254	0.0181259	0.994189	-0.1823	0.704371	-0.353377	0.449571	-0.810327	0.0527948	-0.604512	0.169229
Agap3.24502047	-0.0647917	0.926273	0.395668	0.115355	0.0455616	0.980731	-0.0348371	0.922417	0.0898268	0.865976	-0.0209548	0.949313	-0.287786	0.49733
Chrna9.65977486	-0.67607	0.0458421	-0.514645	0.307039	-0.373044	0.268413	-0.896084	0.00581912	-0.78786	0.0194083	-1.16179	0.00026678	-1.56387	6.95636e-07
Fip1l1.74598788	0.146274	0.783509	-0.0451114	0.771562	-0.369338	0.493164	-0.251245	0.617037	-0.432284	0.378309	-0.0957791	0.847004	0.126211	0.883598
Rpl11.136050197	-1.26564	3.18623e-06	-1.29117	4.86547e-06	-1.27275	5.85426e-06	-1.32274	2.06894e-06	-1.53901	3.31553e-08	-1.45069	1.15116e-07	-1.18567	3.17784e-05
Kdm1a.136550782	-0.520482	0.122436	-1.12271	0.000386444	-0.21412	0.624374	-0.314988	0.473526	-0.192374	0.69755	0.202112	0.60497	-0.124908	0.802987
Brap.121687249	0.575213	0.116423	0.333237	0.401017	0.457684	0.281889	0.310068	0.509915	0.565276	0.165512	0.381557	0.392521	0.338619	0.509213
Atxn2.121814950	-0.424002	0.111338	-0.533474	0.0699769	0.294072	0.338068	0.412754	0.137513	0.363672	0.206133	0.515497	0.0544843	0.403262	0.188202
Kntc1.123821593	-0.131671	0.760478	-0.21347	0.422315	-0.72089	0.0192826	-0.190695	0.620319	-0.118781	0.785027	0.356458	0.249285	0.281651	0.428085
Chek2.110874138	-0.0223765	0.867978	-0.273908	0.177609	-0.392822	0.0277665	-0.119824	0.55327	0.116551	0.625557	0.342251	0.0798143	0.46632	0.0139137
Pitpnb.111387434	0.43963	0.138432	0.111506	0.993375	0.251782	0.520877	0.233247	0.566166	0.579256	0.0760079	0.916483	0.0032231	0.25316	0.545363
Pitpnb.111388360	-0.130568	0.696948	-0.308969	0.29661	-0.461418	0.157304	-0.2852	0.427063	-0.459932	0.164283	-0.444581	0.182619	-0.590021	0.0557382
Rest.77286432	-0.131018	0.621302	-0.372246	0.0355791	-0.332734	0.165885	-0.259984	0.272356	-0.124161	0.659726	-0.414188	0.0559123	-0.242666	0.304359
Polr2b.77349328	0.0912991	0.68972	-0.0727511	0.592013	0.0214491	0.964095	0.116318	0.710495	-0.00820505	0.997165	0.098828	0.737738	-0.0254963	0.964039
Ddx54.120627628	-0.741625	0.000316006	-0.379086	0.187566	-0.555083	0.0103369	-0.470234	0.0335496	-0.551925	0.0118969	-0.56309	0.00909432	-0.545817	0.0125199
Exoc1.76570298	-0.170746	0.614592	0.110362	0.88997	-0.300558	0.383342	-0.0590567	0.856769	0.0402914	0.914902	0.310917	0.407853	0.0858017	0.885247
Paics.76967508	-0.546614	0.00734032	-0.544418	0.00611258	-0.5663	0.00783486	-0.502638	0.0218921	-0.604805	0.00490901	-0.566132	0.00781887	-0.441017	0.0461007
Srp72.76998467	0.0645191	0.886468	0.204395	0.614162	-0.192308	0.639236	0.185812	0.652005	0.220535	0.554295	0.197334	0.579048	0.530698	0.110008
Atp6v0a2.124724455	-0.0341797	0.990965	0.275738	0.503381	-0.410906	0.214273	-0.020723	0.954912	0.214222	0.530643	0.136579	0.71855	0.164144	0.71453
Anapc4.52866741	-0.400794	0.0946743	-0.591275	0.0151313	-0.726042	0.000972871	-0.561478	0.0124271	-0.263609	0.316105	0.0391167	0.917625	-0.27734	0.270638
Rbpj.53656257	-0.315585	0.071239	-0.113059	0.771838	-0.124547	0.576292	-0.238765	0.264387	-0.533988	0.00402688	-0.559027	0.00133734	-0.359274	0.067019
Rbpj.53657445	0.143003	0.546963	-0.0758518	0.598269	-0.296004	0.201943	-0.325665	0.160723	-0.384057	0.0946891	-0.275088	0.242803	-0.133249	0.635189
Fbxo21.118010197	-0.361469	0.0687423	-0.585658	0.00479392	0.0676174	0.872196	0.305355	0.186867	0.376563	0.0784623	0.443748	0.0297606	0.267353	0.285991
Tesc.118061870	0.597914	0.182436	0.447502	0.1307	0.462434	0.393075	0.230857	0.701857	0.411933	0.428601	0.347838	0.485152	-0.268488	0.599752
2410131K14Rik.118261517	-0.148419	0.707546	0.397497	0.257658	0.0410234	0.934084	0.115033	0.819837	0.491121	0.208513	-0.11348	0.804244	-1.25182	0.000197693
Fzd10.128604093	0.652315	0.046528	0.196759	0.74331	0.161197	0.765969	0.206535	0.664417	0.0680605	0.869199	0.415629	0.324471	0.915231	0.0133696
Aacs.125517412	0.270785	0.350605	-0.275291	0.37141	0.0670654	0.906108	-0.200817	0.496137	-0.319631	0.255173	-0.584682	0.0171658	-0.653404	0.00912204
Naa25.121440902	0.35853	0.241568	0.498875	0.146863	0.110145	0.820867	0.287226	0.456991	0.197837	0.614019	-0.295949	0.345193	0.275194	0.494883
Naa25.121442551	-0.251115	0.420484	-0.121137	0.50175	-0.381453	0.283074	-0.268399	0.469182	-0.166306	0.705396	-4.50807e-05	0.995608	0.1732	0.668002
Chfr.110171973	-0.102284	0.791757	0.0791082	0.366867	0.275912	0.647707	0.175909	0.766403	0.226357	0.659726	0.154435	0.789475	0.113788	0.883807
Srrd.112337641	-0.276298	0.468634	-0.157119	0.904336	-0.195598	0.674664	-0.268385	0.473172	-0.526767	0.120314	-0.146836	0.71855	-0.244388	0.538989
Abcf2.24565602	-0.110222	0.707162	-0.293252	0.080545	-0.359216	0.0861743	-0.348781	0.0983351	-0.377139	0.0722176	-0.239187	0.296825	-0.340182	0.108815
Chic2.75006760	0.600207	0.0327578	-0.0601538	0.569184	0.193245	0.690889	0.0760743	0.864667	0.418772	0.19774	0.223949	0.512367	-0.0746297	0.861087
Wdr1.38527201	-0.756424	8.38957e-05	-0.843381	1.14222e-05	-0.60635	0.00343497	-0.654176	0.00111216	-0.837828	2.02953e-05	-0.703206	0.000322303	-0.356933	0.111035
Zfp518b.38668733	-0.621099	0.0222833	-0.948903	0.000996684	-0.550686	0.0409428	-0.350893	0.249033	-0.190214	0.614038	0.043486	0.949228	-0.0301447	0.956278
Evi5.107745048	0.26714	0.309721	0.558418	0.0353458	0.417444	0.138441	0.777769	0.0017876	0.84083	0.000487904	0.470471	0.0816905	0.699584	0.00516081
Dhx15.52150462	-0.582424	0.0314177	-0.314846	0.221651	-0.403948	0.20232	-0.455197	0.111526	-0.344843	0.283115	-0.394574	0.167421	-0.280321	0.398519
Bend4.67392398	-0.0778827	0.788291	-0.292945	0.776135	-0.0540833	0.940333	0.327978	0.456991	-0.0617605	0.897453	0.263513	0.577673	-0.114672	0.834195
Polr1d.147111361	-0.258984	0.461712	-0.67019	0.0157562	-0.313573	0.418686	-0.382311	0.294787	-0.434383	0.222806	-0.501839	0.124953	-0.550928	0.10196
Pan3.147548501	-0.124212	0.754953	-0.253402	0.461585	-0.111732	0.766954	0.152676	0.646016	-0.00264487	0.984712	0.510715	0.0326899	0.403314	0.14343
Dnajc2.21757527	0.0290228	0.962806	-0.191113	0.467417	-0.333533	0.202192	-0.371939	0.128383	-0.161006	0.567879	-0.198152	0.446545	-0.392166	0.117474
Srsf9.115333084	-0.0947868	0.583695	-0.0972807	0.692012	0.257045	0.328454	0.230579	0.337328	0.266673	0.232842	0.18884	0.442668	0.254855	0.289478
Triap1.115343552	1.04079	4.27261e-05	0.646332	0.0125667	0.999611	0.000327433	0.806411	0.00411233	0.854861	0.0020553	0.379128	0.259044	0.181763	0.682711
Pla2g1b.115474717	-0.766618	0.0223108	-0.697797	0.130016	-1.00733	0.00209651	-0.814087	0.016425	-0.954582	0.00476848	-1.00825	0.00207387	-1.35681	2.0283e-05
Pxn.115555987	-0.249937	0.558687	-0.438934	0.249495	-0.530481	0.217102	-0.750517	0.0565138	-1.16567	0.00160765	-0.573655	0.134193	-0.845246	0.0306393
Fgfbp1.43979114	-0.6329	0.0363944	-0.404757	0.363786	-0.269806	0.453291	0.0752401	0.83465	-0.451048	0.169135	0.207854	0.511215	-0.222552	0.554345
Tapt1.44175411	0.42368	0.301073	0.437713	0.37986	0.251734	0.569438	0.423621	0.268806	0.702187	0.0464526	0.643063	0.0600604	0.423381	0.306838
Iscu.113778282	0.387644	0.257502	-0.0414893	0.759543	0.0578412	0.867738	0.21808	0.621919	0.266368	0.517242	0.219283	0.604299	0.186156	0.733832
Maea.33373296	-0.17816	0.224194	0.0504132	0.837703	-0.0418825	0.808151	0.0953796	0.645234	0.00275162	0.994637	-0.138762	0.441048	-0.265427	0.0940977
Tacc3.33672202	-0.416176	0.0111795	-0.390089	0.015805	-0.17258	0.399646	-0.180709	0.374411	-0.0843741	0.71782	0.057974	0.813845	-0.114143	0.619825
Rbm19.120198971	-0.136393	0.652136	-0.0115415	0.938066	0.121386	0.668262	-0.195803	0.49693	-0.122672	0.697784	-0.372507	0.115008	-0.041182	0.930754
Lap3.45512283	-1.25877	1.83048e-07	-1.13486	6.16906e-06	-1.15212	2.95256e-06	-1.23023	7.90534e-07	-1.0224	9.16155e-05	-0.794606	0.00267613	-0.57958	0.0441177
Lap3.45512691	-1.47044	6.30941e-08	-1.20015	2.67156e-05	-1.08804	0.000175597	-1.05229	0.000240195	-1.04806	0.000311672	-0.858925	0.00298248	-0.633121	0.0496652
Haus6.86579107	-0.323356	0.476236	0.601309	0.142889	0.0265564	0.944146	0.351227	0.454376	-0.77892	0.0693136	-0.0363682	0.924065	0.0811588	0.870342
Haus6.86581534	1.32893	0.000306393	0.828641	0.0450659	0.462262	0.329177	0.404806	0.457303	0.346749	0.503039	0.500823	0.371593	0.359327	0.544669
Rps6.86854348	-0.0811542	0.761284	0.197197	0.725688	0.026053	0.960153	0.112115	0.805301	-0.38472	0.229995	-0.41386	0.205318	0.332901	0.365053
Rps6.86854908	-0.495097	0.0293213	-0.588714	0.00221449	-0.726623	0.000859346	-0.687771	0.00168705	-0.742964	0.000708993	-0.9024	1.57302e-05	-0.704545	0.00114491
Wsb2.117378589	-0.0905886	0.810226	0.336045	0.300186	0.144995	0.658039	-0.0254496	0.947489	-0.038077	0.948477	0.0133375	0.953627	-0.0752328	0.843521
Fbxo21.118008692	-0.576527	0.225235	-0.1891	0.866505	0.0928603	0.975647	-0.173202	0.74345	0.0709529	0.927653	-0.430707	0.425166	-0.843177	0.0862173
Pisd.32736563	0.66626	0.0503722	0.13344	0.974359	0.404549	0.333718	0.00242118	0.979562	0.275784	0.556438	0.0408802	0.910789	0.233426	0.66343
Tyms.30061241	-1.00663	0.000825089	-1.20288	0.00165912	-1.08447	0.000421019	-0.736774	0.0269664	-0.583697	0.0981747	-0.585425	0.0954378	-0.352032	0.372598
Hadha.30119681	-0.00904204	0.952811	0.142943	0.374958	0.0549542	0.962592	-0.0960876	0.792904	0.193355	0.607958	0.27459	0.46492	0.300275	0.43111
Bod1l.41787964	-0.00264781	0.970307	-0.147336	0.765667	0.317195	0.35211	0.120262	0.778812	0.0320023	0.927851	-0.000929628	0.951596	0.295293	0.424376
Fbxl5.43744874	-0.345956	0.345279	-0.494519	0.0518329	-0.532692	0.169109	0.0308832	0.942492	0.0519727	0.883398	-0.0967291	0.865114	0.278207	0.521098
Cyp51.4081394	0.629237	0.0186195	0.603201	0.0233035	0.720394	0.0128548	0.584519	0.0462466	0.494119	0.0977253	0.267603	0.446406	0.104986	0.834126
Cyp51.4082367	-0.186316	0.715036	0.133231	0.629155	-0.060583	0.906882	0.285128	0.392914	0.14833	0.637705	-0.17244	0.74195	0.106661	0.782692
Cyp51.4082795	0.850436	0.00226583	0.373425	0.237314	0.403326	0.271865	0.511913	0.128541	0.498261	0.138377	0.113881	0.831212	0.454215	0.200798
Gtf3c2.31156255	-0.292528	0.427722	0.29195	0.161624	0.157261	0.814439	0.287028	0.509454	0.319099	0.414354	0.271638	0.513913	0.431212	0.28652
Kmt2c.25272047	0.632592	0.0411484	0.353037	0.294748	0.56222	0.10908	0.655178	0.0442404	0.829099	0.00661947	0.850413	0.00494528	0.689657	0.0306393
Xrcc2.25690065	0.811764	0.00317257	0.909466	0.00620107	0.569524	0.0796029	0.678681	0.024835	0.484215	0.126906	0.150765	0.718495	0.0640794	0.930913
Orc5.22486739	0.190632	0.433962	0.146804	0.677405	0.276568	0.25137	0.0755386	0.770995	0.00641973	0.941809	-0.145945	0.587942	-0.109026	0.758958
Srpk2.23506549	-0.0687118	0.863226	0.360865	0.145525	0.442935	0.317547	0.182483	0.736628	0.654713	0.0773314	1.10003	0.00142321	0.710933	0.0565669
Mfsd10.34633897	-0.0441021	0.966973	-0.119652	0.554253	-0.219196	0.574001	-0.0602877	0.914627	-0.305682	0.39884	-0.22092	0.535172	-0.445972	0.172831
Ost4.30906774	-0.731939	0.0105286	-1.33029	4.98852e-06	-0.295102	0.393914	-0.613042	0.0707277	-0.924728	0.00342129	-0.327186	0.395359	-0.72523	0.0259807
Sun1.139249840	0.460089	0.0380514	-0.151446	0.401858	0.148012	0.660555	0.00475889	0.998625	0.315739	0.255135	0.36738	0.198992	-0.0466586	0.891179
Get4.139269328	0.36982	0.101643	0.445413	0.0189779	0.29899	0.308515	0.26568	0.314216	0.33846	0.174732	0.113485	0.670323	-0.210936	0.444641
Bloc1s4.36747633	0.278816	0.357562	0.186193	0.255499	0.25849	0.425786	0.340034	0.289335	-0.0802474	0.817991	-0.405079	0.163957	-0.415873	0.160482
Commd8.72156826	1.01621	0.00145579	0.936618	0.00579088	1.17169	0.000647183	1.19883	0.000307929	1.359	3.75337e-05	1.05579	0.00172841	0.855739	0.0160157
Aasdh.76876189	0.744148	0.0318466	0.43776	0.204534	0.599447	0.166754	0.313711	0.510361	0.945233	0.00955724	0.737796	0.0629091	0.149494	0.803304
Tpst1.130135733	-0.027351	0.981705	-0.408426	0.122144	-0.065151	0.878475	-0.203188	0.640472	-0.306094	0.449428	-0.333791	0.367749	-0.15225	0.740668
Tmem248.130241476	-0.464484	0.0933465	-0.0324644	0.915967	-0.31404	0.395039	-0.316489	0.356709	-0.102811	0.836715	-0.221818	0.536649	-0.292373	0.412324
Mtf2.108107625	0.402424	0.334127	0.179055	0.710734	0.423228	0.2918	0.398757	0.335339	-0.127071	0.78378	-0.320459	0.3863	-0.322199	0.420453
Mtf2.108109219	0.0147881	0.985455	-0.0139317	0.963457	0.290414	0.288079	0.369863	0.131581	0.353971	0.139545	0.245698	0.399043	0.152207	0.628665
Dr1.108280524	-0.52386	0.0216452	-0.127213	0.534889	-0.318058	0.25093	-0.0707365	0.823838	-0.304363	0.28174	-0.165464	0.564805	-0.190344	0.523622
Abhd11.135012175	0.241693	0.377243	0.498754	0.0271874	0.372654	0.300822	0.434836	0.18787	0.387022	0.230639	0.385405	0.234373	0.539459	0.0980153
Cnpy4.138193642	0.535489	0.145382	0.408584	0.371137	1.05015	0.00252053	0.852571	0.0155879	1.12651	0.000749008	1.09419	0.000859563	1.33866	4.71418e-05
Ppp1r35.137780107	-0.019592	0.994267	-0.468514	0.340712	0.222851	0.737074	-0.498076	0.452133	-0.251486	0.74769	-0.24291	0.709403	-0.674976	0.248863
Zcwpw1.137822621	0.69945	0.0962011	0.723992	0.0349424	0.974327	0.031929	0.896579	0.047612	0.496092	0.335626	0.41923	0.391537	0.521081	0.299266
Zfp664.124888630	0.0846052	0.760478	-0.14815	0.572288	0.141665	0.697358	0.235191	0.534739	0.361291	0.297529	0.277711	0.449501	0.39854	0.264724
Bri3bp.125455099	-0.293974	0.288656	-0.323125	0.212089	-0.368696	0.190078	-0.235138	0.426603	-0.276407	0.343545	-0.501808	0.0449574	-0.174533	0.518022
Orai1.123030165	0.689827	0.0317503	0.953236	0.00347588	0.409984	0.273485	0.233896	0.556987	0.273283	0.445015	0.151535	0.63473	0.316442	0.404468
Uchl1.66687234	-0.493354	0.0304045	-0.0565116	0.762577	-0.22491	0.3625	-0.243345	0.364535	-0.214502	0.446768	-0.117664	0.685224	-0.20011	0.469776
Tmem33.67286530	-0.366511	0.0621554	-0.213168	0.294489	-0.168496	0.435211	0.130176	0.566166	0.464109	0.00912533	0.309089	0.104255	0.327561	0.101643
Gpn1.31511627	0.0895541	0.681332	-0.0418884	0.761073	-0.15821	0.567274	-0.124888	0.671997	0.142122	0.633857	-0.161399	0.576152	-0.202769	0.447815
Slc4a1ap.31554040	-0.377511	0.0676841	-0.276039	0.277291	-0.545164	0.0130764	-0.269832	0.26962	-0.218845	0.384666	-0.219907	0.387251	0.00845835	0.995023
Mrpl33.31622644	0.275175	0.279869	0.0262924	0.825686	-0.018649	0.906882	-0.0863575	0.798698	-0.0716701	0.837885	-0.133594	0.685123	-0.0343676	0.91473
Bre.32084947	-0.289055	0.18598	0.170461	0.464291	-0.22851	0.29945	-0.0903238	0.77246	-0.206715	0.457928	0.0277467	0.902411	-0.183808	0.514081
Vkorc1l1.129986692	0.421213	0.206295	0.269896	0.484253	0.366976	0.292797	0.620297	0.0475058	0.386393	0.241906	0.548809	0.0767374	0.0522527	0.929458
Crcp.130060803	0.401719	0.252373	0.326863	0.458083	-0.0668084	0.907159	0.0615356	0.875612	-0.500203	0.173837	-0.439965	0.216397	-0.194377	0.689825
Dnajc30.135065365	-0.460176	0.188194	0.152571	0.755525	0.00697467	0.977889	-0.140649	0.762524	-0.403462	0.349298	-0.0834041	0.8514	-0.0899665	0.882092
Tbl2.135162668	0.253899	0.343224	0.235857	0.323944	0.476212	0.127755	0.682078	0.018421	0.590744	0.0413449	0.208766	0.545691	0.405123	0.215095
Med13l.118765437	-0.134175	0.605416	0.158569	0.555554	-0.180138	0.643237	0.128713	0.706731	0.343539	0.22811	0.364768	0.25234	0.0763388	0.871632
Tbx3.119684726	0.433031	0.0240165	0.384134	0.0123731	0.615436	0.00173662	0.35463	0.0962424	0.357029	0.0753471	0.512092	0.0111622	0.630137	0.00160985
Gigyf1.137527935	-0.929459	0.0119787	-0.0411309	0.834389	-0.22936	0.687159	-0.0888978	0.879534	-0.308437	0.563702	0.0989269	0.871762	-0.113675	0.850875
Trrap.144859777	-0.522087	0.0824695	-0.000255259	0.540867	0.123916	0.751973	0.14088	0.728843	-0.14707	0.751995	0.0289009	0.959784	0.0174725	0.967621
Zfp655.145247306	-0.258088	0.430569	0.365074	0.112414	0.182865	0.74921	0.40975	0.288971	0.207278	0.614021	0.304611	0.458804	0.113537	0.832106
Foxk1.142462015	-0.0239681	0.897069	-0.518958	0.137444	0.610944	0.112055	0.234105	0.629086	0.202479	0.687275	0.42816	0.289591	0.27154	0.587387
Ap5z1.142477804	0.205993	0.534132	0.55961	0.045351	0.349665	0.418223	0.0434661	0.963634	0.693837	0.0419478	0.571913	0.10352	-0.193888	0.619475
Wipi2.142669370	0.642349	0.0110169	0.890479	0.00247061	0.220146	0.512027	0.681801	0.0140164	0.272436	0.380855	-0.0825754	0.797686	0.123416	0.757999
Gatad1.3643469	0.877791	0.0223684	-0.133722	0.881362	0.382617	0.490951	0.0440527	0.91715	0.317269	0.4921	0.0587045	0.888567	-1.01043	0.0221446
Wdr95.149611894	-0.164506	0.662512	-0.339158	0.377271	-0.291331	0.449675	-0.427469	0.245812	-0.284724	0.451188	-0.552291	0.131498	-0.324279	0.393939
B3glct.149759885	0.176993	0.579198	0.425541	0.236627	-0.073893	0.844969	-0.344278	0.256849	0.152187	0.708138	0.0769403	0.909928	-0.380811	0.206535
Eif2ak1.143902717	-0.27448	0.527779	-0.269085	0.366108	-0.396056	0.367224	-0.253342	0.606905	-0.183128	0.73401	-0.23037	0.64291	0.103065	0.823465
Tmed2.124550503	-0.419164	0.0642384	-0.481892	0.0553152	-0.337121	0.150108	-0.40153	0.0933112	-0.494761	0.0401514	-0.495603	0.0274877	-0.316247	0.20611
Gtf2h3.124596841	-0.134177	0.782486	-0.219728	0.366108	-0.341015	0.440595	-0.0539783	0.965131	-0.290203	0.568363	-0.329143	0.47384	-0.10477	0.877929
Dnaaf5.139186510	0.518409	0.0385945	0.111753	0.644768	0.557266	0.0662515	0.590726	0.035852	0.548847	0.0520965	0.545428	0.0524333	0.112847	0.809356
Tmem248.130243765	0.362827	0.0273259	0.588442	0.000165553	0.386834	0.0375001	0.728533	9.95351e-06	0.588331	0.000495316	0.415731	0.0171658	0.743679	1.04705e-05
Tyw1.130341156	0.0422079	0.860639	-0.0819584	0.974296	-0.16755	0.611199	-0.0903858	0.804666	0.229449	0.420221	0.0307921	0.891154	-0.182008	0.564418
Arl6ip4.124118196	-0.1131	0.739176	0.235222	0.136735	0.0673475	0.940321	0.236682	0.534663	0.172744	0.62346	0.11128	0.781647	0.0120199	0.984495
Kmt5a.124462311	0.299185	0.294157	0.532903	0.0703769	0.246759	0.481598	0.192037	0.620319	0.233403	0.490821	0.295711	0.371088	0.422582	0.163543
Pds5b.150810669	-0.372612	0.29869	-0.136593	0.557569	-0.422385	0.220209	-0.0450826	0.896192	-0.0617132	0.872598	0.590766	0.0980036	0.55439	0.125115
Baz1b.135246130	0.293718	0.375037	0.364101	0.180327	0.103633	0.888746	0.180095	0.701101	0.342561	0.327234	0.0873693	0.915221	0.0910259	0.908043
Nsun5.135376147	-0.228892	0.449084	-0.229363	0.590638	-0.397176	0.220692	-0.257309	0.458352	-0.479561	0.142317	-0.803263	0.00670567	-0.398167	0.251872
Ubl3.148504895	-0.161262	0.742546	-0.568027	0.0522976	-0.368063	0.31218	-0.675821	0.0255316	-0.382659	0.273631	-0.612393	0.0457433	-0.117688	0.803304
Usp12.146735089	0.434653	0.0864382	0.0100948	0.935983	0.286976	0.364774	0.226156	0.485878	0.268322	0.37907	-0.00290618	0.952462	-0.219457	0.435096
Mtif3.146955182	-0.0453241	0.901699	-0.176784	0.883559	0.186377	0.652675	0.20463	0.574515	0.29394	0.36539	0.104775	0.806407	-0.327897	0.345653
Lnx2.147017529	0.415832	0.180148	0.227295	0.521995	0.401631	0.342077	0.356915	0.366972	0.184814	0.679926	0.124924	0.833682	-0.292783	0.458359
Exoc4.33972930	0.542718	0.0198813	0.604917	0.0118232	0.298404	0.279212	0.485304	0.060833	0.456675	0.0721612	0.553278	0.0204987	0.576681	0.0283187
Gtf3c2.31157463	-0.478753	0.201944	0.297976	0.2473	-0.0459252	0.925357	0.00126122	0.995039	-0.0140195	0.996994	-0.133594	0.749902	-0.258032	0.491265
Eif2b4.31187833	0.0379546	0.87778	0.124115	0.834389	-0.107639	0.669013	-0.338925	0.151958	-0.0628193	0.851078	-0.277369	0.257842	-0.0592288	0.870024
Wdfy3.101833202	0.112083	0.678195	0.089515	0.958969	-0.216836	0.456859	-0.0274228	0.933346	0.295033	0.308658	0.281353	0.348436	0.195208	0.561786
Klhl8.103862315	0.58846	0.0255974	0.0541369	0.906099	0.316445	0.365227	0.227589	0.515034	0.32673	0.32148	0.0874799	0.831545	0.0340247	0.962196
Dbf4.8397447	1.24084	1.71262e-06	0.462934	0.229497	1.07192	0.00017808	0.780555	0.00824825	1.00719	0.000410851	1.09767	9.0623e-05	0.60647	0.0565669
Fam53a.33600605	0.309659	0.107635	-0.157551	0.368042	-0.0789147	0.747836	-0.0120149	0.979685	-0.00913381	0.992081	-0.114935	0.653765	-0.0477497	0.890977
Slbp.33640312	-0.0109448	0.927057	-0.118663	0.54469	-0.12159	0.768206	-0.0762216	0.872321	-0.151036	0.721038	-0.40739	0.170387	-0.362876	0.256606
Wipi2.142669669	0.393865	0.298615	0.746843	0.00386406	0.572678	0.164222	0.404856	0.340787	0.52637	0.184508	0.11337	0.846565	0.024797	0.995023
Fscn1.142973189	-0.505432	0.0255024	-0.460354	0.0153147	-0.586728	0.0118552	-0.460013	0.0483976	-0.643283	0.00473109	-0.649957	0.003217	-0.529329	0.0205106
Cenpc1.86012278	0.111057	0.833537	0.356904	0.665436	0.0584599	0.87029	0.0736234	0.900995	-0.10537	0.822538	0.157055	0.766824	0.279705	0.54766
Uba6.86109538	0.333779	0.343544	0.421104	0.326709	-0.0146418	0.944146	0.34362	0.341828	0.184945	0.627283	0.0495025	0.956256	0.232597	0.557745
Uba6.86110979	0.309329	0.587566	0.394561	0.514821	0.0284444	0.933602	0.182995	0.725937	0.253055	0.570569	-0.244108	0.598699	0.0850919	0.895131
Crlf2.109554958	0.244799	0.325068	0.355502	0.19207	-0.19432	0.546498	0.146953	0.624292	-0.217526	0.483606	-0.190513	0.562542	-0.298193	0.283664
Rchy1.91949540	-0.0301344	0.896012	-0.119183	0.995256	0.406043	0.113964	0.250747	0.367009	0.12871	0.635908	0.154924	0.55885	-0.130249	0.666196
Cdkl2.92006413	0.29766	0.386804	-0.265692	0.557012	-0.0863518	0.936806	0.0724466	0.869292	0.141175	0.708055	0.175423	0.685332	-0.313766	0.502667
Scarb2.92441566	-0.178562	0.651134	-0.0984761	0.601132	-0.131411	0.670975	-0.126449	0.734409	-0.269291	0.423657	-0.355745	0.282062	-0.0744956	0.886443
Ppat.76913576	-0.594241	0.0257937	-0.865977	0.00548977	-0.549621	0.0661642	-0.857229	0.00204026	-0.927955	0.00107525	-0.778592	0.00620752	-0.801418	0.00601245
Ppat.76915289	0.387465	0.175513	0.399152	0.378712	0.13941	0.743556	0.351714	0.279195	0.288358	0.376716	0.128441	0.690286	-0.330113	0.353317
Alkbh2.114124184	-0.113456	0.832061	-0.1004	0.69109	0.120963	0.80387	-0.203769	0.621443	-0.0995421	0.80117	0.219947	0.588708	-0.0112801	0.967538
Kctd10.114363822	-0.0282714	0.927057	0.161179	0.729802	0.322812	0.498695	0.303539	0.495446	0.141058	0.737927	0.160601	0.706729	0.111394	0.868743
Pisd.32737011	-0.666088	0.078652	-0.680043	0.158534	-0.30605	0.462226	0.00370751	0.979685	-0.347656	0.430759	-0.45837	0.247953	-0.416335	0.309044
Prr14l.32790079	0.00137253	0.995707	0.104969	0.960696	-0.0597619	0.907602	0.0898988	0.819738	0.388112	0.191791	0.145267	0.713489	0.453027	0.137272
Ctbp1.33247986	0.300906	0.225235	0.102723	0.987784	0.248004	0.37825	0.243616	0.381513	0.41811	0.0919635	0.446477	0.0650264	0.267834	0.334644
Gak.108569669	-0.0105379	0.958409	0.267417	0.200497	0.0966264	0.793926	0.132698	0.675853	0.353958	0.130445	0.646298	0.00207387	0.293052	0.26599
Dgkq.108647296	0.391216	0.375507	0.689307	0.0847332	0.373283	0.398205	0.525013	0.220714	0.123557	0.791113	0.0513439	0.902244	0.25194	0.614351
Hsd17b11.103990022	0.158465	0.408841	0.308602	0.290089	0.121443	0.663347	-0.0295603	0.932889	0.165436	0.497094	-0.081465	0.767322	-0.0963873	0.746712
Plbd2.120485011	-0.113632	0.843063	0.591605	0.1785	-0.23138	0.671309	0.0192065	0.998625	-0.525445	0.222026	-0.0181318	0.919014	0.0311069	0.982923
Smim14.65450059	0.711606	0.0297212	-0.102875	0.478829	0.580832	0.124829	0.0734879	0.923546	0.572412	0.119613	0.41603	0.289188	-0.0146344	0.943593
Pds5a.65608033	-0.271098	0.571594	-0.620997	0.0863289	-0.382266	0.454534	-0.689921	0.110406	-0.121052	0.830104	0.165039	0.792877	0.121283	0.87997
Pds5a.65609297	0.0677366	0.889252	-0.61717	0.0390598	0.09102	0.889792	-0.0747909	0.835364	0.326275	0.370215	0.784254	0.00785764	0.830312	0.00518881
Cox18.90214974	0.133355	0.586264	0.101072	0.806075	0.322379	0.18915	0.154587	0.551725	0.163812	0.489449	0.288481	0.213629	-0.00350303	0.995023
Ankrd17.90228241	0.315987	0.34801	0.29133	0.720243	0.117766	0.807208	0.175492	0.699074	0.138408	0.719076	0.36566	0.359921	0.373619	0.343875
Ankrd17.90228990	-0.287414	0.526614	-0.307795	0.614531	-0.276174	0.511486	-0.42371	0.324703	-0.200621	0.718513	-0.00174785	0.976348	0.0824486	0.875689
Scarb2.92444290	-0.0691604	0.962497	-0.125663	0.995811	-0.211502	0.664847	-0.190424	0.677817	-0.663619	0.0677052	-0.627577	0.0846892	-0.749324	0.0364242
Ccni.93182184	0.0349878	0.857375	0.0107527	0.875423	-0.194635	0.532155	-0.11293	0.780383	-0.244647	0.448543	0.0973432	0.686128	0.206331	0.477523
Golga3.110226469	0.449215	0.343224	0.0694574	0.830085	0.414433	0.33151	0.612439	0.124232	0.414197	0.353589	0.407213	0.381606	-0.204178	0.623081
Ywhah.33027967	-0.473683	0.0255024	-0.389762	0.183868	-0.482639	0.0173552	-0.572709	0.00538359	-0.616284	0.00309588	-0.61372	0.00237064	-0.746793	0.000212063
Prdx1.116699513	0.370535	0.111382	0.186341	0.783181	0.312413	0.273469	0.209959	0.475179	0.319535	0.222264	0.211072	0.43966	0.238146	0.430851
Prdx1.116700000	0.292884	0.261218	0.603007	0.0847083	-0.0109939	0.975704	0.0452868	0.869292	-0.320115	0.469202	-0.434805	0.259004	-0.175656	0.723646
Enoph1.100068765	-1.22577	2.00331e-07	-0.943772	0.00109995	-0.738178	0.00623349	-0.763503	0.00320207	-0.668408	0.0142788	-0.519931	0.0495994	-0.208866	0.536963
Cops4.100547802	-0.438856	0.0153394	-0.226436	0.24567	-0.491416	0.00622335	-0.41883	0.0182992	-0.296201	0.134258	-0.24645	0.203674	-0.195129	0.317988
Sept11.93175075	-0.259583	0.271153	0.060493	0.441555	-0.175595	0.420958	-0.082281	0.768126	-0.125172	0.662296	0.105763	0.710719	0.360213	0.122702
Ube3b.114421169	0.190937	0.54576	0.256963	0.140236	0.233684	0.517255	0.186483	0.622503	0.00383753	0.977566	0.342302	0.266609	0.311648	0.360213
Mvk.114460590	0.0891082	0.778546	0.363629	0.166768	0.274543	0.402218	-0.00380982	0.970007	0.0152885	0.949617	0.121034	0.745187	0.117678	0.783042
Spp1.104441053	-0.663345	0.0031457	-0.51302	0.133559	-0.481013	0.0492324	-0.575903	0.0168664	-0.3647	0.190108	0.127775	0.635769	0.371989	0.128373
Pkd2.104505819	-0.316093	0.457482	-0.277143	0.610848	-0.178563	0.813187	0.00109791	0.997675	0.239263	0.59904	0.180066	0.741664	0.140946	0.827573
Rnf34.122868945	0.0482107	0.804583	-0.00185138	0.991497	0.213745	0.332613	0.237424	0.305749	0.215635	0.347343	0.26524	0.23283	0.183914	0.492571
Rab28.41625223	0.220531	0.493421	-0.20522	0.372199	0.41229	0.165828	0.123212	0.724597	0.147386	0.632751	0.343994	0.21728	0.238552	0.470927
[truncated: 5,217 more rows]
