# Supplementary material for: grandR: a comprehensive package for nucleotide conversion RNA-seq data analysis
Source: Nat Commun. 2023 Jun 15;14:3559. doi: 10.1038/s41467-023-39163-4 (PMC10272207; doi:10.1038/s41467-023-39163-4)
Supplement: Supplementary file 5 — Supplementary Software 1 [file 41467_2023_39163_MOESM5_ESM.zip]

Archive with 20 entries (19 files):
- notebooks/
- notebooks/SuppNote1.Rmd
- notebooks/Fig3D_S3B-C.Rmd
- notebooks/knit_all.bash
- notebooks/Fig4A-D.Rmd
- notebooks/Fig1.Rmd
- notebooks/Fig2A-B_S1.Rmd
- notebooks/Fig2C_S1C.Rmd
- notebooks/Fig5G.Rmd
- notebooks/Fig6.Rmd
- notebooks/Fig7_S5.Rmd
- notebooks/FigS4.Rmd
- notebooks/Fig3A-C_S2S3A.Rmd
- notebooks/generateDataFiles.R
- notebooks/Fig5A-I.Rmd
- notebooks/loadGenerate.R
- notebooks/clean.bash
- notebooks/Chase.Rmd
- notebooks/.Rhistory
- notebooks/Fig5G-H.Rmd
