# Supplementary material for: grandR: a comprehensive package for nucleotide conversion RNA-seq data analysis
Source: Nat Commun. 2023 Jun 15;14:3559. doi: 10.1038/s41467-023-39163-4 (PMC10272207; doi:10.1038/s41467-023-39163-4)
Supplement: Supplementary file 5 — Supplementary Software 1 [file 41467_2023_39163_MOESM5_ESM.zip › notebooks/SuppNote1.Rmd]

---
title: "grandR: a comprehensive package for nucleotide conversion RNA-seq data analysis - Supplementary Note 1"
output: 
  bookdown::pdf_document2:
    toc: TRUE
author: Teresa Rummel, Lygeri Sakellaridi, Florian Erhard
---

```{r setup, include=FALSE}
knitr::opts_chunk$set(echo = FALSE)
library(grandR)
library(ggplot2)
library(cowplot)
library(patchwork)
```

# Non-steady state conditions vs non-constant rates

## Constant rate model
grandR is based on a model for RNA abundance $a(t)$ at time $t$ assuming constant kinetic rates of RNA synthesis $\sigma$ and degradation $\delta$ during the time of labeling:

\begin{equation}
\frac{da}{dt}=\sigma-\delta a(t) (\#eq:constode)
\end{equation}

This ordinary differential equation can analytically be solved for the boundary condition $a(0)=a_0$:

\begin{equation}
a(t) = \left(a_0-\frac{\sigma}{\delta}\right)e^{-\delta t}+\frac{\sigma}{\delta} (\#eq:constsolved)
\end{equation}

If synthesis and degradation is in equilibrium, i.e. there is no change in RNA abundance $\frac{da}{dt}=0$ (then $a(t)=\frac{\sigma}{\delta}$), a gene is said to be expressed at *steady state*.

It is important to stress that constant rates during the time of labeling do not imply steady state gene expression. For instance, a gene X might have an RNA synthesis rate of $\sigma_0=100$ and an RNA degradation rate $\delta=0.25$ and is expressed at steady state $a(0)=400$ before the start of labeling. Now let's say the synthesis rate is decreased to $\sigma=50$ at time $t=0$ (e.g. because a transcription factor that is important for the full activity of gene X is inactivated), and labeling is initiated at $t=0$ for 2h. The RNA abundance $a(t)$ slowly approaches the new steady state level $\frac{50}{0.25}=200$ for this gene (see Figure \@ref(fig:constnonsteady)). Importantly, even if both rates are constant after time 0, the abundance changes significantly during the first hours. 

```{r constnonsteady, fig.cap="Temporal behavior of RNA abundance for a gene where the synthesis rate is decreased by half at time 0 (but constant for t>0).", fig.height=1.6, fig.width=2.5}
PlotSimulation(SimulateKinetics(s=50,d=0.25,f0=400,max.time = 20),ntr=FALSE,old = FALSE,new = FALSE)+guides(color="none")+xlab("Time t [h]")+ylab(bquote(a(t)))
```

Equation \@ref(eq:constsolved) implies a very specific shape of the temporal behavior of the RNA abundance: The time it takes for going half the distance to the new steady state is a constant. This constant is called the half-life and can be computed as $t_{1/2}=\frac{\log(2)}{\delta}$. For gene X, $t_{1/2} = 2.77$, which indeed is the time it takes for going from abundance $a(0)=400$ to abundance $a(t_{1/2})=300$, i.e. half the way to the new steady state level $\frac{\sigma}{\delta}=200$ (see Figure \@ref(fig:constnonsteady)). We call this temporal behavior *half-life kinetics*.


## Non-constant rate model
The constant rate model defined in equation \@ref(eq:constode) can be easily be generalized to non-constant rates:

\begin{equation}
\frac{da}{dt}=\sigma(t)-\delta(t) a(t) (\#eq:nonconstode)
\end{equation}

Note that now both rates $\sigma(t)$ and $\delta(t)$ are functions of the time $t$. The analytical solution for this generalization has a more complicated form:

\begin{equation}
a(t) = a_0 \cdot e^{-d(0,t)} + \int_0^t e^{-d(\tau,t)} \sigma(\tau) d\tau  (\#eq:nonconstsolved)
\end{equation}

Here, $d(a,b)=\int_a^b \delta(\tau) d\tau$. If, in our example, the transcription factor for gene X is not instantaneously inactivated such that $\sigma=50$ at $t=0$, but $\sigma$ linearly decreases over 20h from $a(0)=100$ down to $a(20)=50$ (see Figure \@ref(fig:nonconst)A), the RNA abundance does not follow half-life kinetics (see Figure \@ref(fig:nonconst)B)

```{r nonconst, fig.cap="(A) Temporal behavior of a linearly decreasing synthesis rate. (B) Temporal behavior of the RNA abundance for a gene where the synthesis rate decrease as in A", fig.height=1.6, fig.width=5}
(ggplot(EvaluateNonConstantParam(seq(0,20,len=100),ComputeNonConstantParam(100,50,end.time=20)),aes(t,value))+
  geom_line(size=1)+
  theme_cowplot()+xlab("Time t [h]")+ylab(bquote(sigma(t))) | 
PlotSimulation(SimulateKinetics(s=ComputeNonConstantParam(100,50,end.time=20),d=0.25,f0=400,max.time = 20),ntr=FALSE,old = FALSE,new = FALSE)+
  guides(color="none")+xlab("Time t [h]")+ylab(bquote(a(t))))+
  patchwork::plot_annotation(tag_levels = 'A')
```

# Bias of the constant rate approximation under non-constant rate conditions
In many situations and experimental settings the assumption of constant rates is valid. For instance, if a transcription factor is depleted using an auxin inducible degron system, its protein levels are often not detectable anymore after a short period (e.g. 1h). During that short period the synthesis rate of each of its target genes decreases towards a new value $\sigma$ but is expected to stay constant once the transcription factor has vanished completely. Thus, if labeling is initiated after that period, the constant rate assumption likely is valid.

However, it might not be possible to design an experiment where the rates of target genes can be assumed to be constant during the labeling time. In this case, the estimates of grandR are approximations and intuitively represent averages of these rates over the labeling time. In the following sections, we investigate the nature of these approximations more closely.

## Non-constant degradation rates

First, we investigate a situation, where the degradation rate increases by a factor of 2 over 2h (Figure \@ref(fig:incrdegrrates)), i.e. where the RNA for a gene is increasingly destabilized.

```{r incrdegrrates, fig.cap="Temporal behavior of a linearly increasing degradation rate.", fig.height=1.6, fig.width=2.5}
ggplot(EvaluateNonConstantParam(seq(0,2,len=100),ComputeNonConstantParam(0.25,0.5,end.time=2)),aes(t,value))+
  geom_line(size=1)+
  scale_x_continuous("Time t [h]",breaks=c(0,1,2))+
  theme_cowplot()+ylab(bquote(delta(t))) 
```

If labeling is initiated at time $t=0$ for 2h (i.e. over the time shown in Figure \@ref(fig:incrdegrrates)), the RNA abundance between time 0 and 2h is a concave function (see Figure \@ref(fig:incrdegrkinetics)A). By contrast, if the degradation rate instantaneously increases to 0.5 at $t=0$ (as it is assumed with constant rates), the RNA abundance follows half-life kinetics, i.e. is a convex function (see Figure \@ref(fig:incrdegrkinetics)B). 

```{r incrdegrkinetics, fig.cap="(A) Temporal behavior of the RNA abundance for a gene where the degradation rate linearly increases until it is doubled after 2h. (B) Temporal behavior of the RNA abundance for a gene where the degradation rate is abruptly doubled at t=0", fig.height=2, fig.width=8, message=FALSE, warning=FALSE}
( ( PlotSimulation(SimulateKinetics(s=100,d=ComputeNonConstantParam(0.25,0.5,end.time=2),f0=400,max.time = 2),ntr=FALSE,old=FALSE,new=FALSE)+
  scale_x_continuous("Time t [h]",breaks=c(-1,0,1,2))+ylab(bquote(a(t)))+guides(color="none")+theme(legend.position=c(0.05,0.5),legend.justification = c(0,0.5))+
    PlotSimulation(SimulateKinetics(s=100,d=0.5,f0=400,max.time = 2),ntr=FALSE,old=FALSE,new=FALSE)+
  scale_x_continuous("Time t [h]",breaks=c(-1,0,1,2))+ylab(bquote(a(t)))+guides(color="none")+theme(legend.position=c(0.05,0.5),legend.justification = c(0,0.5))) #/
  #(PlotSimulation(SimulateKinetics(s=100,d=ComputeNonConstantParam(0.25,0.5,end.time=2),f0=400,max.time = 2),old=FALSE,new=FALSE,total=FALSE)+
  #ylab("NTR")+scale_x_continuous(NULL,breaks=c(-1,0,1,2))+guides(color="none") +
  #  PlotSimulation(SimulateKinetics(s=100,d=0.5,f0=400,max.time = 2),old=FALSE,new=FALSE,total=FALSE)+
  #ylab("NTR")+scale_x_continuous(NULL,breaks=c(-1,0,1,2))+guides(color="none"))
  ) +
  plot_annotation(tag_levels = "A")

sim.and.est=function(s,d) {
  a=SimulateKinetics(s=s,d=d,f0=400,min.time=2,max.time = 2,N=1)
  TransformSnapshot(ntr=a$Value[a$Type=="NTR"],total=a$Value[a$Type=="Total"],t = 2,t0 = 2,f0 = 400)
}
a=sim.and.est(100,ComputeNonConstantParam(0.25,0.5,end.time=2))['d']
b=sim.and.est(100,0.5)['d']
```

For both situations, a slowly increasing degradation rate (case A), and a constant degradation rate (case B), the model in grandR can be used to estimate the degradation rate from data. In the former case (A), the degradation rate only is an approximation, in the latter case (B), the degradation rate is exact. Without adding noise (e.g.by simulating sequencing and 4sU conversion), the computed degradation rate for (B) indeed is `r sprintf("%.1f",b)`. For (A) the computed degradation rate is `r sprintf("%.3f",a)`, which is exactly in the middle of the initial degradation rate `r 0.25` and the final degradation rate `r 0.5` (see Figure \@ref(fig:incrdegrratesadded)A). It can indeed be proven (see Appendix below) that the approximation for linearly increasing or decreasing degradation rates is exactly the mean of the initial and final degradation rates. However, if the increase is not linear, but accelerates (see Figure \@ref(fig:incrdegrratesadded)B) or decelerates over time (see Figure \@ref(fig:incrdegrratesadded)C), the approximation is smaller or greater than the mean of the initial and final degradation rates, respectively. 

```{r incrdegrratesadded, fig.cap="(A) Temporal behavior of a linearly increasing degradation rate with the degradation rate estimated using the constant rate approximation shown as a dashed line. (B-C) Same as A, but here the degradation rate does not increase linearly, but the increase either accelerates (B) or slows down (C) over time. See the appendix for a description of these functions. (D-F) The same as in A-C, but with decreasing degradation rates as indicated.", fig.height=3.2, fig.width=7.5}
doplot=function(e,f) ggplot(EvaluateNonConstantParam(seq(0,2,len=100),ComputeNonConstantParam(0.25,0.25*f,exponent = e,end.time=2)),aes(t,value))+
  geom_line(size=1)+
  scale_x_continuous("Time t [h]",breaks=c(0,1,2))+
  theme_cowplot()+ylab(bquote(delta(t)))+
  geom_hline(yintercept = sim.and.est(100,ComputeNonConstantParam(0.25,0.25*f,exponent = e,end.time=2))['d'],linetype=2)

doit=function(lfc) {
  dfun=function(t) 0.25*2^f.new(t,s=lfc*log(2)/0.5,d=log(2)/0.5)
  df=data.frame(t=seq(0,2,len=100))
  df$value=sapply(df$t,dfun)
  ggplot(df,aes(t,value))+
    geom_line(size=1)+
    scale_x_continuous("Time t [h]",breaks=c(0,1,2))+
    theme_cowplot()+ylab(bquote(delta(t)))+
    geom_hline(yintercept = sim.and.est(100,dfun)['d'],linetype=2)
}

((doplot(1,2)|doplot(2,2)|doit(1))/(doplot(1,0.5)|doplot(2,0.5)|doit(-1)))+plot_annotation(tag_levels = "A")
```

The approximation can be considered a weighted mean: In our example of an accelerating function $\delta(t)=0.25+0.0625 \cdot t^2$, the degradation rate is in between 0.25 and 0.3125 during the first hour (a relatively small interval), and in between 0.3125 and 0.5 during the second hour (a much larger interval, see Figure \@ref(fig:incrdegrratesadded)A). The approximation here is $\delta=0.333$, i.e. *below* the mean of initial and final rates (which would be `r sprintf("%.3f",a)`). Thus, the approximation respects that $\delta(t)$ spends the first hour at smaller values. The exact nature of this weighting down or up depends on the shape of the degradation rate function. With decreasing degradation rates equivalent down or up weighting can be observed (see Figure \@ref(fig:incrdegrratesadded)D-F).

In summary, the constant rate approximation provides estimates of non-constant degradation rates that correspond to a weighted average of the degradation rates during the labeling time. If the degradation rate function $\delta(t)$ is indeed linear, the estimated degradation rate is exactly the mean of the initial and final degradation rates. 

\newpage
## Non-constant synthesis rates
For non-constant synthesis rates, a similar picture can be observed as for degradation rates (see Figure \@ref(fig:incrsynratesadded)), where non-constant synthesis rates are approximated by a weighted average of the synthesis rates during the labeling time. Importantly, however, now even for $\sigma(t)$ being a linear function, the approximation is not exactly the mean of the initial and final synthesis rates (see Figure \@ref(fig:incrsynratesadded)A). For instance, with simulated $\sigma(0)=100$, $\sigma(2)=200$, and a constant $\delta(t)=0.25$, the approximated synthesis rate is $\hat{\sigma}=`r sprintf("%.1f",sim.and.est(ComputeNonConstantParam(100,200,end.time=2),0.25)['s'])`$, which is slightly larger than the average $\sigma(1)=150$. 

```{r incrsynratesadded, fig.cap="(A) Temporal behavior of a linearly increasing synthesis rate with the synthesis rate estimated using the constant rate approximation shown as a dashed line. (B-C) Same as A, but here the synthesis rate does not increase linearly, but the increase either accelerates (B) or slows down (C) over time. See the appendix for a description of these functions. (D-F) The same as in A-C, but with decreasing synthesis rates as indicated.", fig.height=3.2, fig.width=7.5}
doplot=function(e,f) ggplot(EvaluateNonConstantParam(seq(0,2,len=100),ComputeNonConstantParam(100,100*f,exponent = e,end.time=2)),aes(t,value))+
  geom_line(size=1)+
  scale_x_continuous("Time t [h]",breaks=c(0,1,2))+
  theme_cowplot()+ylab(bquote(sigma(t)))+
  geom_hline(yintercept = sim.and.est(ComputeNonConstantParam(100,100*f,exponent = e,end.time=2),0.25)['s'],linetype=2)

doit=function(lfc) {
  sfun=function(t) 100*2^f.new(t,s=lfc*log(2)/0.5,d=log(2)/0.5)
  df=data.frame(t=seq(0,2,len=100))
  df$value=sapply(df$t,sfun)
  ggplot(df,aes(t,value))+
    geom_line(size=1)+
    scale_x_continuous("Time t [h]",breaks=c(0,1,2))+
    theme_cowplot()+ylab(bquote(sigma(t)))+
    geom_hline(yintercept = sim.and.est(sfun,0.25)['s'],linetype=2)
}
((doplot(1,2)|doplot(2,2)|doit(1))/(doplot(1,0.5)|doplot(2,0.5)|doit(-1)))+plot_annotation(tag_levels = "A")
```

Interestingly, while for non-constant degradation rates the approximation is independent on the synthesis rate, for non-constant synthesis rates, the approximation is indeed dependent on the degradation rate: With low degradation rates (e.g. $\delta(t)=0.25$ as above), the estimated synthesis rate is very close to the mean of the initial and final synthesis rates. However, with much larger degradation rates (e.g. such as $\delta(t)=5$), the estimated synthesis rates approach the final synthesis rate (see Figure \@ref(fig:incrsynrateshl)). A degradation rate of $\delta(t)=5$ corresponds to an RNA half-life of $t_{1/2}=`r sprintf("%.1f",log(2)/5*60)`$ min. Thus, it is not surprising that the estimated synthesis rate is much closer to the final synthesis rate $\sigma(2)$, since most of the RNA that is present at the end of labeling is not older than a few minutes. Indeed for small degradation rates that correspond to RNA half-lives larger than the 2h of labeling, the estimated synthesis rates are close to the average of the initial and final synthesis rates (see Figure \@ref(fig:incrsynrateshl)C).

```{r incrsynrateshl, fig.cap="(A) Temporal behavior of a linearly increasing synthesis rate with the synthesis rates estimated using the constant rate approximation for different degradation rates shown as dashed lines. (B) For different degradation rates (x axis), the synthesis rates estimated using constant rate approximation are shown (y axis). (C) The same as in B, but now the x axis shows the corresponding RNA half-lives instead of degradation rates. The time of labeling (2h) is indicated by a dashed line.", fig.height=1.6, fig.width=7.55}

df=data.frame(delta=seq(0.03,7,len=100))
df$sigma=sapply(df$delta,function(d) sim.and.est(ComputeNonConstantParam(100,200,end.time=2),d)['s'])
(ggplot(EvaluateNonConstantParam(seq(0,2,len=100),ComputeNonConstantParam(100,200,end.time=2)),aes(t,value))+
  geom_line(size=1)+
  scale_x_continuous("Time t [h]",breaks=c(0,1,2))+
  theme_cowplot()+ylab(bquote(sigma(t)))+
  geom_hline(yintercept = sim.and.est(ComputeNonConstantParam(100,200,end.time=2),0.25)['s'],linetype=2)+
  annotate("text",x=-0.2,y=sim.and.est(ComputeNonConstantParam(100,200,end.time=2),0.25)['s'],label="delta==0.25",parse=TRUE,hjust=0,vjust=1.2)+
  geom_hline(yintercept = sim.and.est(ComputeNonConstantParam(100,200,end.time=2),5)['s'],linetype=2)+
  annotate("text",x=-0.2,y=sim.and.est(ComputeNonConstantParam(100,200,end.time=2),5)['s'],label="delta==5",parse=TRUE,hjust=0,vjust=1.2)+
ggplot(df,aes(delta,sigma))+geom_line(size=1)+theme_cowplot()+xlab(bquote(delta))+ylab(bquote(sigma))+
    ggplot(df,aes(log(2)/delta,sigma))+geom_line(size=1)+theme_cowplot()+xlab(bquote(t[1/2]))+ylab(bquote(sigma))+geom_vline(xintercept=2,linetype=2))+
  plot_annotation(tag_levels = "A")
```

\newpage
In summary, the constant rate approximation provides estimates of non-constant synthesis rates that correspond to a weighted average of the synthesis rates during the labeling time. If the synthesis rate function $\sigma(t)$ is linear and the degradation of new RNA is negligible, the estimated synthesis rate is close to the mean of the initial and final synthesis rates. 

# Appendix
## Choices for $\sigma(t)$ and $\delta(t)$
Depending on the biological system under study, the rate functions $\delta(t)$ and $\sigma(t)$ might exhibit various shapes. Here, we studied two different functions:

\begin{eqnarray}
f_1(t) & = & s+\frac{e-s}{v^p}\cdot t^p \\
f_2(t) & = & s \cdot c^{1-e^{-td}}
\end{eqnarray}

For both functions, $s$ is the initial value (i.e., $f_1(0)=f_2(0)=s$). For $f_1$, $e$ is the final value at time $v$ (i.e., $f_1(v)=e$), and $p \geq 1$ determines the degree of acceleration with $p=1$ resulting in a linear function (see Figures \@ref(fig:incrdegrratesadded)A, \@ref(fig:incrdegrratesadded)D, \@ref(fig:incrsynratesadded)A and \@ref(fig:incrsynratesadded)D), and  $p=2$ has been used as our example for an accelerating function (see Figures \@ref(fig:incrdegrratesadded)B, \@ref(fig:incrdegrratesadded)E, \@ref(fig:incrsynratesadded)B and \@ref(fig:incrsynratesadded)E).

By contrast $f_2$ represents a saturation curve that approaches $\lim_{t\to\infty} f_2(t)=s\cdot c$, i.e. the constant $c$ indicates a fold change. The speed of the saturation curve approaching the limit is determined by $d$. Here we used $f_2$ for our examples of decelerating rates (see Figures \@ref(fig:incrdegrratesadded)C, \@ref(fig:incrdegrratesadded)F, \@ref(fig:incrsynratesadded)C and \@ref(fig:incrsynratesadded)F). We used $d=1.39$ meaning that half the way to the limit is achieved after a quarter of the full time.

## Proof that the estimated $\delta$ is the average of the initial and final degradation rates
For a linear degradation rate function  $\delta(t)=a+b \cdot t$ and a constant synthesis rate $\sigma(t)=\sigma$, equation \@ref(eq:nonconstsolved) becomes:

\begin{eqnarray}
a(t) & = & a_0 \cdot e^{-d(0,t)} + \sigma \int_0^t e^{-d(\tau,t)} d\tau  (\#eq:nonconstsolvedlin)\\
  & = & a_0 \cdot e^{-d(0,t)} + \sigma \cdot e^{-d(0,t)} \int_0^t e^{d(0,\tau)} d\tau  \\
  & = & e^{-d(0,t)} \cdot \left( a_0 + \sigma \int_0^t e^{d(0,\tau)} d\tau \right)  \\
\end{eqnarray}

Here, $d(0,t)=\int_0^t \delta(\tau) d\tau$ can be simplified to $d(0,t)=t \cdot (a+b \frac{t}{2}) = t \cdot \delta(\frac{t}{2})$. For estimating $\delta$ in grandR, first the NTR is computed from the abundance of new RNA $a_{new}(t)$ and $a(t)$:

\begin{eqnarray}
NTR & = & \frac{a_{new}(t)}{a(t)}\\
  & = & \frac{\sigma \int_0^t e^{d(0,\tau)} d\tau}{a_0 + \sigma \int_0^t e^{d(0,\tau)} d\tau }
\end{eqnarray}

The degradation rate is computed from this as 

\begin{eqnarray}
\hat{\delta} & = & -\frac{1}{t} \log\left( \frac{a(t)}{a_0} (1-NTR)  \right)\\
  & = & -\frac{1}{t} \log\left( \frac{a(t)}{a_0} \frac{a_0}{a_0 + \sigma \int_0^t e^{d(0,\tau)} d\tau} \right)\\
  & = & -\frac{1}{t} \log\left( \frac{e^{-d(0,t)} \cdot \left( a_0 + \sigma \int_0^t e^{d(0,\tau)} d\tau \right)}{a_0 + \sigma \int_0^t e^{d(0,\tau)} d\tau} \right)\\
  & = & -\frac{1}{t} \left( -d(0,t) \right)\\
  & = & a+b \frac{t}{2}
\end{eqnarray}

Thus, the approximation of the degradation rate is the mean of the initial and final degradation rates $\frac{1}{2}(\delta(0)+\delta(2))=\frac{1}{2}(a+a+b\cdot t)=a+b\frac{t}{2}$.
