# Supplementary material for: grandR: a comprehensive package for nucleotide conversion RNA-seq data analysis
Source: Nat Commun. 2023 Jun 15;14:3559. doi: 10.1038/s41467-023-39163-4 (PMC10272207; doi:10.1038/s41467-023-39163-4)
Supplement: Supplementary file 5 — Supplementary Software 1 [file 41467_2023_39163_MOESM5_ESM.zip › notebooks/Fig3D_S3B-C.Rmd]

---
title: "Figure 3D, S3B-C"
output: 
  html_document:
    dev: "svg"
    keep_md: yes
---


```{r}
suppressPackageStartupMessages({
    library(grandR)
    library(ggplot2)
    library(patchwork)
})

source("loadGenerate.R")
data=loadGenerate(ProgressiveLabelingSettings)
```

```{r Fig3D,fig.width=8,fig.height=3}
pp=function(cols) {
  tab = GetAnalysisTable(data,columns=c('Half-life$'),gene.info = FALSE)[,cols]
  names(tab)=gsub(".Half-life","",names(tab))
  tab=as.data.frame(lapply(tab,function(hl) log2(hl*GeneInfo(data)$true_d/log(2))),check.names=FALSE)
  tab$HL=log(2)/GeneInfo(data)$true_d
  
  tab=reshape2::melt(tab,id.vars = "HL",variable.name = "Setting",value.name = "logFC")
  tab$Setting=factor(tab$Setting,levels=Analyses(data))
  tab$HL.cat=cut(tab$HL,breaks=c(0,1,2,4,8,Inf),labels = c("0-1h","1-2h","2-4h","4-8h",">8h"))
  
  ggplot(tab, aes(Setting,y=logFC,fill=HL.cat,color=HL.cat)) + 
    cowplot::theme_cowplot()+
    geom_boxplot(outlier.shape = NA,size=0.2)+
    coord_cartesian(ylim = c(-0.5,0.5))+
    theme(axis.text.x = element_text(angle=90, hjust = 1, vjust = 0.5)) + 
    xlab(NULL) + 
    ylab(bquote(log[2]~FC~"estimated HL / truth")) +
    scale_fill_manual("Simulated\nhalf-life",values=RColorBrewer::brewer.pal(5,'Reds'))+
    scale_color_manual("Simulated\nhalf-life",values=colorspace::darken(RColorBrewer::brewer.pal(5,'Reds'),0.4))
}
pp(9:25)

```

```{r FigS3B,fig.width=7,fig.height=2.5}
pp(1:8)
```

```{r FigS3C,fig.width=4,fig.height=2.5}
data=loadGenerate(ProgressiveLabelingDepth)


tab = GetAnalysisTable(data,columns=c('Half-life$'),gene.info = FALSE)
names(tab)=gsub("(\\d+)M.(\\d+)R.Half-life","\\2x \\1M",names(tab))
lvl=names(tab)

tab=as.data.frame(lapply(tab,function(hl) log2(hl*GeneInfo(data)$true_d/log(2))),check.names=FALSE)
tab=reshape2::melt(tab,id.vars = c(),variable.name = "Setting",value.name = "logFC")
tab$Setting=factor(tab$Setting,levels=lvl)

ggplot(tab, aes(Setting,y=logFC,color=Setting,fill=Setting)) + 
    cowplot::theme_cowplot()+
  geom_boxplot(outlier.shape = NA,size=0.2)+
  coord_cartesian(ylim = c(-0.25,0.25))+
  theme(axis.text.x = element_text(angle=90, hjust = 1, vjust = 0.5)) + 
  xlab(NULL) + 
  ylab(bquote(log[2]~FC~"estimated HL / truth")) +
  scale_fill_manual(NULL,values=rep(RColorBrewer::brewer.pal(4,'Blues'),4),guide="none")+
  scale_color_manual(NULL,values=rep(colorspace::darken(RColorBrewer::brewer.pal(4,'Blues'),0.4),4),guide="none")

```


```{r FigS3X,fig.width=4.5,fig.height=3}
data=loadGenerate(ProgressiveLabelingSettingsSimple)

tab = GetAnalysisTable(data,columns=c('Half-life$'),gene.info = FALSE)
names(tab)=gsub(".Half-life","",names(tab))
tab=as.data.frame(lapply(tab,function(hl) log2(hl*GeneInfo(data)$true_d/log(2))),check.names=FALSE)
tab$HL=log(2)/GeneInfo(data)$true_d

tab=reshape2::melt(tab,id.vars = "HL",variable.name = "Setting",value.name = "logFC")
tab$Setting=factor(tab$Setting,levels=Analyses(data))
tab$HL.cat=cut(tab$HL,breaks=c(0,seq(1,8,by=1),Inf))
levels(tab$HL.cat)=c(gsub(",","-",gsub("(","",fixed=TRUE,gsub("]","h",fixed=TRUE,levels(tab$HL.cat)[-length(levels(tab$HL.cat))]))),"> 8h")

pvals=sapply(levels(tab$HL.cat),function(cat) onewaytests::bf.test(logFC~Setting,data=tab[tab$HL.cat==cat,],verbose = FALSE)$p.value)
pvals=data.frame(HL.cat=names(pvals),pval=pvals,logFC=0.5)
pvals$label=cut(pvals$pval,breaks=c(0,1e-4,1e-3,1e-2,5e-2,1),labels=c("****","***","**","*","ns"))
ggplot(tab, aes(HL.cat,y=logFC))+
  geom_hline(yintercept = 0,color='gray') + 
  cowplot::theme_cowplot()+
  geom_boxplot(outlier.shape = NA,size=0.2,mapping = aes(fill=Setting,color=Setting))+
  RotatateAxisLabels(45) + 
  xlab(NULL) + 
  ylab(bquote(log[2]~FC~"estimated HL / truth"))+
  geom_text(data=pvals,mapping=aes(label=label))+
  coord_cartesian(ylim = c(-0.5,0.5))+
  scale_fill_manual(NULL,values=RColorBrewer::brewer.pal(2,'Accent'))+
  scale_color_manual(NULL,values=colorspace::darken(RColorBrewer::brewer.pal(2,'Accent'),0.4))+
  theme(legend.position = c(1,0),legend.justification = c(1,0))
pvals
```
