# Supplementary material for: grandR: a comprehensive package for nucleotide conversion RNA-seq data analysis
Source: Nat Commun. 2023 Jun 15;14:3559. doi: 10.1038/s41467-023-39163-4 (PMC10272207; doi:10.1038/s41467-023-39163-4)
Supplement: Supplementary file 5 — Supplementary Software 1 [file 41467_2023_39163_MOESM5_ESM.zip › notebooks/knit_all.bash]

#!/bin/bash

function knit() {
    R -e "rmarkdown::render('$1')"
}

for i in *.Rmd; do
	if [ "$i" != "Fig1.Rmd" ]
	then
		echo Knit $i
		knit $i
	fi
done
rm Fig*.md
