# Supplementary material for: grandR: a comprehensive package for nucleotide conversion RNA-seq data analysis
Source: Nat Commun. 2023 Jun 15;14:3559. doi: 10.1038/s41467-023-39163-4 (PMC10272207; doi:10.1038/s41467-023-39163-4)
Supplement: Supplementary file 5 — Supplementary Software 1 [file 41467_2023_39163_MOESM5_ESM.zip › notebooks/Chase.Rmd]

---
title: "Pulse chase analyses"
output: 
  html_document:
    dev: "svg"
    keep_md: yes
---


```{r}
suppressPackageStartupMessages({
    library(grandR)
    library(ggplot2)
    library(patchwork)
})

d=ReadGRAND("https://zenodo.org/record/7612564/files/chase_notrescued.tsv.gz?download=1",
            design=c(NA,"Time",Design$Replicate),
            rename.sample=function(v) gsub(".chase","",gsub("0.5h","0_5h",v)))
d=FilterGenes(d)
d=Normalize(d)
SetParallel()
d=FitKinetics(d,time="Time",type="chase",compute.residuals=TRUE,
              return.extra = function(s) setNames(s$residuals$Relative,paste0("Residuals.",s$residuals$Name))[s$residuals$Type=="new"])
```


```{r PCA, fig.height=3, fig.width=4, warning=FALSE}
PlotPCA(d,aest=aes(color=Time.original))+
  guides(shape="none")+
  scale_color_manual(NULL,values=c('black',RColorBrewer::brewer.pal(7,"Reds")[7:1]))
```

Scatter the true (simulated) RNA half-lives vs. the half-lives inferred for each method. Do this for both steady state (ss) and non steady state(noss) conditions.

```{r hl-distr, fig.height=3, fig.width=5, warning=FALSE}
t=read.delim("https://zenodo.org/record/7612564/files/halflifes.tsv?download=1")
t$Gene=paste0(t$Name,".",t$End)
a=read.delim("https://zenodo.org/record/7612564/files/actD.tsv?download=1")

p=ReadGRAND("https://zenodo.org/record/7630887/files/progressive.tsv.gz?download=1",design=c("Experiment","Time",Design$Replicate))
p=subset(p,Experiment!="miRNA")
p=FilterGenes(p)
p=Normalize(p)
SetParallel()
p=FitKinetics(p,name.prefix = "uncali",time="Time")
#p=CalibrateEffectiveLabelingTimeKineticFit(p,time="Time")
Coldata(p,"calibrated_time")=c(0,0,0,0,0,0,3.162288e-06,1.088061e-01,1.070555e-01,2.110619e+00,2.319141e+00,2.376125e+00,12,12,12)
p=FitKinetics(p,name.prefix = "cali",time="calibrated_time")


all.hls=merge(GetAnalysisTable(p,columns="Half-life"),merge(GetAnalysisTable(d,columns="Half-life"),merge(t,a)))
df=data.frame(`4sU-pulse-chase (Herzog et al.)`=(all.hls$Half.life..h.),`Act-D chase (Herzog et al.)`=(all.hls$HL.ActD),`4sU-pulse-chase (grandR)`=(all.hls$`kinetics.Half-life`),`4sU-progressive (grandR, uncalibrated)`=(all.hls$`uncali.Half-life`),`4sU-progressive (grandR, recalibrated)`=(all.hls$`cali.Half-life`),check.names=FALSE)


t=reshape2::melt(df)
ggplot(t,aes(variable,value,fill=variable))+
  geom_hline(yintercept = median(df$`4sU-pulse-chase (Herzog et al.)`),linetype=3)+
  geom_boxplot(outlier.size = 0.1,outlier.color = 'gray')+
  coord_flip(ylim=c(0,10))+
  scale_fill_manual(NULL,values=c('#b3e2cd','#fdcdac','#66c2a5','#cbd5e8','#8da0cb'),guide="none")+
  xlab(NULL)+
  ylab("Estimated RNA half-life")+
  scale_y_continuous(breaks=c(0,4,8),labels = function(v) sprintf("%dh",v))+
  cowplot::theme_cowplot()
```


```{r spearmans, fig.height=7, fig.width=3.6, warning=FALSE}
cc=cor(df[,1:3],method="spearman")
cc=cc[upper.tri(cc)]
t=data.frame(
  comparison=paste(names(df)[c(1,1,2)],names(df)[c(2,3,3)],sep="-"),
  rho=cc,
  type="References",
  f="References"
)

cc=reshape2::melt(cor(df[,1:3],df[,4:5],method="spearman"))
cc$calib=ifelse(grepl("uncali",cc$Var2),"uncalibrated","calibrated")
cc$Var2="4sU-progressive"
t=rbind(t,data.frame(
  comparison=paste(cc$Var1,cc$Var2,sep="-"),
  rho=cc$value,
  type=cc$calib,
  f="progressive"
  ))

t$comparison=factor(t$comparison,levels=unique(t$comparison))
t$f=factor(t$f,levels=unique(t$f))
t$type=factor(t$type,levels=unique(t$type))


ggplot(t,aes(comparison,rho,color=type))+
  geom_point(position=position_dodge(width=0.2))+
  facet_wrap(~f,scales="free_x")+
  cowplot::theme_cowplot()+
  theme(strip.background = element_blank(),strip.text.x = element_blank(),
        legend.position = c(1,1),legend.justification = c(1,1))+
  scale_color_manual(NULL,values=c("black",'#cbd5e8','#8da0cb'))+
  xlab(NULL)+
  ylab(bquote("Spearman's"~rho))+
  RotatateAxisLabels()

```

```{r}
cc=cor(df,method="spearman")
cat("P values of the improvements for the three references:\n")
psych::paired.r(cc[1,4],cc[1,5],cc[4,5],n = nrow(df))$p
psych::paired.r(cc[2,4],cc[2,5],cc[4,5],n = nrow(df))$p
psych::paired.r(cc[3,4],cc[3,5],cc[4,5],n = nrow(df))$p
```


```{r fig.height=3, fig.width=5, warning=FALSE, eval = FALSE, echo = FALSE}

df <- reshape2::melt(GetAnalysisTable(d,columns = "Residuals", gene.info = FALSE), id.vars=c(),variable.name = "Sample", value.name = "Residual")
df$Sample=plyr::revalue(df$Sample,setNames(sub("kinetics.Residuals.","",levels(df$Sample)),levels(df$Sample)))
ggplot(df,aes(Sample,Residual,fill=Sample))+
  cowplot::theme_cowplot()+
  geom_hline(yintercept = 0, linetype = 2)+
  geom_boxplot(outlier.size = 0.1)+
  scale_fill_discrete(guide="none")+
  coord_cartesian(ylim=c(-1,1))+
  scale_y_continuous("Relative residual",labels = scales::percent_format(1))+
  theme(axis.text.x = element_text(angle = 45, vjust = 1, hjust=1))+
  xlab(NULL)
```

```{r, fig.height=4, fig.width=5, warning=FALSE, eval = FALSE, echo = FALSE}
d=Pairwise(d,"DEG",contrasts=GetContrasts(d,contrast=c("Time.original","nos4U"),no4sU = TRUE))
df=data.frame(name=factor(Analyses(d)[-1],levels=Analyses(d)[-1]),DEGs=sapply(Analyses(d)[-1],function(a) length(GetSignificantGenes(d,analysis = a))))
ggplot(df,aes(name,DEGs))+geom_bar(stat="identity")+cowplot::theme_cowplot()+RotatateAxisLabels(angle = 45)+ylab("Differentially expressed\ngenes")+xlab(NULL)
```

```{r, fig.height=6, fig.width=10, warning=FALSE, eval = FALSE, echo = FALSE}
sig=GetSignificantGenes(d,analysis = 'DEG.0h vs nos4U')
patchwork::wrap_plots(lapply(Analyses(d)[-1],function(a) VulcanoPlot(d,a,highlight=sig,ylim=c(-1,20),annotate.numbers = FALSE)),nrow=2)
#for (a in Analyses(d)[-1]) print(VulcanoPlot(d,a,highlight=sig,ylim=c(-1,20)))
```

```{r vulcano, fig.height=3, fig.width=3}
d=Pairwise(d,"DEG",contrasts=GetContrasts(d,contrast=c("Time.original","nos4U"),no4sU = TRUE))
VulcanoPlot(d,"DEG.0h vs nos4U",ylim=c(-3,20))
```
```{r heatmapsig, fig.height=4, fig.width=5}
sig=GetSignificantGenes(d,analysis = 'DEG.0h vs nos4U')
PlotHeatmap(d,type = "total.norm",genes = sig,transform = Transform.logFC(columns=1:3),breaks=c(-2,-1.3,-0.4,0.4,1.3,2),color=RColorBrewer::brewer.pal(5,"RdBu")[c(1,2,3,3,4,5)])
```


```{r heatmapall, fig.height=8, fig.width=5, dev='CairoPNG'}
sig=GetSignificantGenes(d,analysis = 'DEG.0h vs nos4U',criteria=abs(LFC)<=1 | Q>=0.05)
PlotHeatmap(d,type = "total.norm",show_column_names = FALSE,transform = Transform.logFC(columns=1:3),breaks=c(-2,-1.3,-0.4,0.4,1.3,2),color=RColorBrewer::brewer.pal(5,"RdBu")[c(1,2,3,3,4,5)],row_split = data.frame(ifelse(Genes(d)%in%sig,"DEG","non DEG")))
```


```{r heatmappulse, fig.height=8, fig.width=5, dev='CairoPNG'}
p=ReadGRAND("https://zenodo.org/record/7630887/files/progressive.tsv.gz?download=1",design=c("Experiment","Time",Design$Replicate))
p=FilterGenes(p,use=Genes(d))
p=Normalize(p)

PlotHeatmap(subset(p,Experiment=="m6A"),type = "total.norm",show_column_names = FALSE,transform = Transform.logFC(columns=1:3),breaks=c(-2,-1.3,-0.4,0.4,1.3,2),color=RColorBrewer::brewer.pal(5,"RdBu")[c(1,2,3,3,4,5)])+
PlotHeatmap(subset(p,Experiment=="miRNA"),type = "total.norm",show_column_names = FALSE,transform = Transform.logFC(columns=1:3),breaks=c(-2,-1.3,-0.4,0.4,1.3,2),color=RColorBrewer::brewer.pal(5,"RdBu")[c(1,2,3,3,4,5)])
```


```{r comp, fig.height=2.5, fig.width=2.5, message=FALSE, warning=FALSE}
all.hls$Regulated=ifelse(all.hls$Gene %in% GetSignificantGenes(d,analysis = 'DEG.0h vs nos4U',criteria = LFC>1 & Q<0.05),"up",ifelse(all.hls$Gene %in% GetSignificantGenes(d,analysis = 'DEG.0h vs nos4U',criteria = LFC< -1 & Q<0.05),"down","NR"))
all.hls=all.hls[all.hls$HL.ActD<24,]


high=list(all.hls$Regulated=="up",all.hls$Regulated=="down")
names(high)=RColorBrewer::brewer.pal(5,"RdBu")[c(5,1)]
PlotScatter(all.hls,`HL.ActD`,`kinetics.Half-life`,highlight = high,color='#99999920',log=TRUE,size=0.2)+
  scale_x_log10(bquote(t[1/2]~"(Act-D chase)"),labels = function(v) sprintf("%.0fh",v))+
  scale_y_log10(bquote(t[1/2]~"(4sU-pulse-chase)"),labels = function(v) sprintf("%.0fh",v))
```


```{r}
df=GetAnalysisTable(d,analyses = "DEG",columns = "LFC|Q",gene.info = FALSE)
df=cbind(data.frame(Name=rownames(df)),df)

write.csv(df,"../figures/TableS1.csv",row.names = FALSE,quote=F)
```
