# Supplementary material for: grandR: a comprehensive package for nucleotide conversion RNA-seq data analysis
Source: Nat Commun. 2023 Jun 15;14:3559. doi: 10.1038/s41467-023-39163-4 (PMC10272207; doi:10.1038/s41467-023-39163-4)
Supplement: Supplementary file 5 — Supplementary Software 1 [file 41467_2023_39163_MOESM5_ESM.zip › notebooks/Fig5G-H.Rmd]

---
title: "Figure 5G-H"
output: 
  html_document:
    dev: "svg"
    keep_md: yes

---

Load the simulation.
To see how this data was generated have a look into the loadGenerate R script.

```{r}
suppressPackageStartupMessages({
    library(grandR)
    library(ggplot2)
    library(patchwork)
})
source("loadGenerate.R")

m=loadGenerate(PerturbationExperimentNonConstant)
```
Old RNA log fold changes, counter-intuitively do not correspond to log fold changes of the RNA half-life. The hierarchical model is unbiased.

  
```{r Fig5G-H, fig.height=3, fig.width=3}
# Plot directly from grandR object
df=GetAnalysisTable(m,columns = "log2FC")
df=df[is.finite(df$`Regulation.HL vs control.HL.log2FC`),]
rmsd=mean((log2(df$true_d/df$true_d.perturbed.d)-df$`Regulation.HL vs control.HL.log2FC`/0.8)^2)
PlotScatter(df, x=log2(true_d/true_d.perturbed.d), y=`Regulation.HL vs control.HL.log2FC`,xlim=c(-3,3),ylim=c(-3,3)) + 
  xlab("log FC half-life\n(truth)") + 
  ylab("log FC half-life\n(MAP)") + 
  annotate('label',x=Inf,y=-Inf,hjust=1.01,vjust=-0.1,label=sprintf("RMSD=%.3f",rmsd),fill='#FFFFFFAA')+
  geom_abline(slope=0.8)

rmsd=mean((log2(df$true_s.perturbed.s/df$true_s)-df$`Regulation.s vs control.s.log2FC`/0.8)^2)

PlotScatter(df, x=log2(true_s.perturbed.s/true_s), y=`Regulation.s vs control.s.log2FC`,xlim=c(-3,3),ylim=c(-3,3)) + 
  xlab("log FC synthesis\n(truth)") + 
  ylab("log FC synthesis\n(MAP)") + 
  annotate('label',x=Inf,y=-Inf,hjust=1.01,vjust=-0.1,label=sprintf("RMSD=%.3f",rmsd),fill='#FFFFFFAA')+
  geom_abline(slope=0.8)
```
